# Supplementary material for: Tumor and Immune Dynamics Following Sequential CDK4/6 and PD-1 Inhibition: Results from a Phase 2 Study in Dedifferentiated Liposarcoma
Source: Cancer Res Commun. 2026 Feb 27;6(2):437–46. doi: 10.1158/2767-9764.CRC-25-0334 (PMC13037771; doi:10.1158/2767-9764.CRC-25-0334)
Supplement: Supplementary Table S1 — Flow cytometry antibodies. [file crc-25-0334_supplementary_table_s1_suppst1.xlsx]

## Sheet: Sheet1
Supplementary Table S1. Flow cytometry antibodies.
Antibody target	Isotype	Fluorophore	Clone	Company	Catalog #	RRID
CD45RA	Mouse IgG2b, κ	BUV395	HI100	BD Biosciences	568712	AB_3684488
CD278	Mouse IgG1, κ	BUV563	DX29	BD Biosciences	568215	AB_2916844
CD27	Mouse BALB/c IgG1	BUV737	L128	BD Biosciences	612829	AB_2870151
CD8	Mouse BALB/c IgG1, κ	BUV805	SK1	BD Biosciences	612889	AB_2833078
CD57	Mouse IgM, κ	BV421	NK-1	BD Biosciences	568894	AB_3684614
CXCR5	Rat LOU IgG2b, κ	BV480	RF8B2	BD Biosciences	566142	AB_2739540
CD14	Mouse IgG2a, κ Isotype ctrl	BV570	M5E2	BioLegend	301832	AB_2563629
CD19	Mouse IgG1, κ	BV570	HIB19	BioLegend	302236	AB_2563606
CD194	Mouse IgG1, κ	BV605	L291H4	BioLegend	359418	AB_2562483
CD197	Mouse BALB/c IgG1, κ	BV650	2-L1-A	BD Biosciences	566756	AB_2869851
HLA-DR	Mouse IgG2a, κ	BV711	G46-6	BD Biosciences	563696	AB_2738378
CD3	Mouse BALB/c IgG1, κ	BV750	SK7	BD Biosciences	747058	AB_2871816
CD28	Mouse C3H x BALB/c IgG1, κ	BV786	CD28.2	BD Biosciences	569697	AB_3685241
CD127	Mouse IgG1, κ	RB705	HIL-7R-M21	BD Biosciences	570606	AB_3685885
CD25	Mouse BALB/c IgG1, κ	BUV615	2A3	BD Biosciences	612996	AB_2870267
TIM-3	Mouse IgG1, κ	BUV661	7D3	BD Biosciences	624285	Custom conjugate
PD-1	Mouse IgG1, κ	BB515	MIH4	BD Biosciences	624279	Custom conjugate
LAG-3	Mouse IgG1, κ	BB660	T47-530	BD Biosciences	624295	Custom conjugate
CD38	Mouse IgG1, κ	Rb780	HIT2	BD Biosciences	569122	AB_3684796
TIGIT	Mouse IgG1, κ	PE	MBSA43	ThermoFisher Scientific	12-9500-42	AB_10714831
EOMES	Mouse IgG1, κ	PE-eFluor 610	WD1928	ThermoFisher Scientific	61-4877-42	AB_2574616
CD152	Mouse BALB/c IgG2a, κ	PE-Cy5	BNI3	BD Biosciences	555854	AB_396177
FOXP3	Rat / IgG2a, kappa	PE-Cy5.5	PCH101	ThermoFisher Scientific	35-4776-42	AB_11218682
CD357	Mouse IgG1, κ	PE-Cy7	eBioAITR	ThermoFisher Scientific	25-5875-42	AB_2573485
T-bet	Mouse IgG1, κ	APC	eBio4B10	ThermoFisher Scientific	17-5825-82	AB_2744712
Ki67	Mouse IgG1, κ	AF700	B56	BD Biosciences	561277	AB_10611571
Granzyme B	Mouse IgG1, κ	APC/Fire 750	QA16A02	BioLegend	372210	AB_2728377
