# Supplementary material for: Tumor and Immune Dynamics Following Sequential CDK4/6 and PD-1 Inhibition: Results from a Phase 2 Study in Dedifferentiated Liposarcoma
Source: Cancer Res Commun. 2026 Feb 27;6(2):437–46. doi: 10.1158/2767-9764.CRC-25-0334 (PMC13037771; doi:10.1158/2767-9764.CRC-25-0334)
Supplement: Supplementary Table S2 — Cohort clinical features. [file crc-25-0334_supplementary_table_s2_suppst2.xlsx]

## Sheet: Sheet1
Supplementary Table S2. Cohort clinical features.
Patient ID	Best RECIST Response	Best Change by RECIST (%)	Reason Off-Trial	irAE	Highest irAE grade	Delayed treatment	Corticosteriods	iRAE resolved
P01	SD	4.6	Surgery	Hepatitis	2	Yes	Yes	Yes
P02	SD	-0.1	Progression	Nephritis, rash	2	Yes	Yes	Yes
P03	PD	55.4	Progression	--
P04	PD	33.4	Progression	--
P05	SD	-9.1	Progression	--
P06	SD	-11.8	Progression	--
P07	SD	-2.1	Surgery	--
P08	NE	0	Toxicity	Arachnoiditis, rash	3	Yes	Yes	Yes
P09	PR		Progression	Hepatitis, synovitis, rash	2	Yes	Yes	Yes
P11	SD	11.5	Toxicity	Hepatitis	3	Yes	Yes	Yes
P12	SD	12.9	Progression	--
P13	SD	-0.8	Surgery	--
