# Supplementary material for: Tumor and Immune Dynamics Following Sequential CDK4/6 and PD-1 Inhibition: Results from a Phase 2 Study in Dedifferentiated Liposarcoma
Source: Cancer Res Commun. 2026 Feb 27;6(2):437–46. doi: 10.1158/2767-9764.CRC-25-0334 (PMC13037771; doi:10.1158/2767-9764.CRC-25-0334)
Supplement: Supplementary Table S3 — Representativeness of Study Participants [file crc-25-0334_supplementary_table_s3_suppst3.xlsx]

## Sheet: Sheet1
Supplementary Table S3. Representativeness of Study Participants.
Cancer type	Dedifferentiated liposarcoma
Considerations related to:
Sex	DDLPS disproportionately affects male patients at an approximately 2:1 ratio.
Age	The average age of diagnosis with DDLPS is early to mid 60s.
Race/ethnicity	In a recent analysis of SEER data, patients diagnosed with DDLPS from 2000-2021 were 83% White, 10% Asian, and 6% Black, indicating a higher incidence among Asian and lower incidence among Black individuals relative to the overall US population.
Geography	Fewer than 2,500 cases of DDLPS are diagnosed per year in the US. Data on the state-level incidence of these rare cancers is not available.
Other considerations	Patients with intra-abdominal/retroperitoneal tumors are overrepresented in this study cohort; DDLPS arises first in that site in ~60% of patients. However, this overrepresentation likely relates to the particular frequency of local recurrence (the major cause of disease-specific death) among intra-abdominal/retroperitoneal tumors compared with those in other sites.
Overall representativeness of this study	This study population is representative in terms of sex and age but underrepresents Black patients, a frequent limitation of cancer clinical trials, particularly in rare cancers.
