# Supplementary material for: Tumor and Immune Dynamics Following Sequential CDK4/6 and PD-1 Inhibition: Results from a Phase 2 Study in Dedifferentiated Liposarcoma
Source: Cancer Res Commun. 2026 Feb 27;6(2):437–46. doi: 10.1158/2767-9764.CRC-25-0334 (PMC13037771; doi:10.1158/2767-9764.CRC-25-0334)
Supplement: Supplementary Table S4 — Intra-cluster differential pathway analysis between pre- and post-retifanlimab biopsies [file crc-25-0334_supplementary_table_s4_suppst4.xlsx]

## Sheet: DotPlot_Pathway_Data_Panel_F
Supplementary Table S4. Intra-cluster differential pathway analysis between pre- and post-retifanlimab biopsies
PatientID	Cluster	Pre IO	Post IO	Fold change	Pathway
P03	1	0.0087	0.0514	2.5627	SASP
P03	1	0.0889	0.0659	-0.4319	Reactome cell cycle
P03	1	-0.051	-0.0416	-0.2939	Hallmark DNA repair
P03	1	-0.0057	0.0344	.	Reactome antigen processing and cross-presentation
P03	1	0.1858	0.2559	0.4618	Adipocyte differentiation
P03	1	0.0854	0.1306	0.6128	Angiogenesis
P03	1	0.416	0.4519	0.1194	ECM remodeling
P03	1	0.6975	0.6933	-0.0087	Hypoxia
P03	1	0.1851	0.2338	0.337	Invasion
P03	1	0.1302	0.0939	-0.4715	Stemness
P03	2	0.0385	0.0756	0.9735	SASP
P03	2	0.0979	0.0797	-0.2967	Reactome cell cycle
P03	2	-0.0281	-0.0144	-0.9645	Hallmark DNA repair
P03	2	0.0375	0.0905	1.271	Reactome antigen processing and cross-presentation
P03	2	0.1833	0.2792	0.6071	Adipocyte differentiation
P03	2	0.098	0.159	0.6982	Angiogenesis
P03	2	0.4334	0.3827	-0.1795	ECM remodeling
P03	2	0.5355	0.5146	-0.0574	Hypoxia
P03	2	0.2982	0.372	0.319	Invasion
P03	2	0.522	0.2151	-1.279	Stemness
P03	4	0.0436	0.0732	0.7475	SASP
P03	4	0.0979	0.0776	-0.3353	Reactome cell cycle
P03	4	-0.0108	-0.001	-3.433	Hallmark DNA repair
P03	4	0.0679	0.1091	0.6842	Reactome antigen processing and cross-presentation
P03	4	0.2799	0.3381	0.2725	Adipocyte differentiation
P03	4	0.1584	0.1715	0.1146	Angiogenesis
P03	4	0.4482	0.4019	-0.1573	ECM remodeling
P03	4	0.4537	0.4307	-0.0751	Hypoxia
P03	4	0.301	0.3757	0.3198	Invasion
P03	4	0.303	0.1729	-0.8094	Stemness
P03	5	0.0071	0.0574	3.0152	SASP
P03	5	0.1744	0.1396	-0.3211	Reactome cell cycle
P03	5	0.0109	0.0268	1.2979	Hallmark DNA repair
P03	5	-0.001	0.0615	.	Reactome antigen processing and cross-presentation
P03	5	0.1854	0.2843	0.6168	Adipocyte differentiation
P03	5	0.1202	0.1793	0.5769	Angiogenesis
P03	5	0.3888	0.4098	0.0759	ECM remodeling
P03	5	0.527	0.4078	-0.3699	Hypoxia
P03	5	0.1701	0.2832	0.7354	Invasion
P03	5	0.1449	0.116	-0.3209	Stemness
P03	7	-0.011	0.0237	.	SASP
P03	7	0.0667	0.0475	-0.4898	Reactome cell cycle
P03	7	-0.0677	-0.0557	-0.2815	Hallmark DNA repair
P03	7	-0.0425	0.01	.	Reactome antigen processing and cross-presentation
P03	7	0.1684	0.2012	0.2567	Adipocyte differentiation
P03	7	0.0457	0.1098	1.2646	Angiogenesis
P03	7	0.6215	0.6616	0.0902	ECM remodeling
P03	7	0.8894	0.7569	-0.2327	Hypoxia
P03	7	0.0649	0.0664	0.033	Invasion
P03	7	0.1007	0.0956	-0.075	Stemness
P12	0	0.085	0.0971	0.192	SASP
P12	0	0.0622	0.0596	-0.0616	Reactome cell cycle
P12	0	0.0322	0.0377	0.2275	Hallmark DNA repair
P12	0	0.1256	0.1505	0.2609	Reactome antigen processing and cross-presentation
P12	0	0.565	0.6244	0.1442	Adipocyte differentiation
P12	0	0.0869	0.0539	-0.6891	Angiogenesis
P12	0	0.7541	0.5747	-0.3919	ECM remodeling
P12	0	0.1524	0.0916	-0.7344	Hypoxia
P12	0	0.2494	0.3237	0.3762	Invasion
P12	0	-0.0287	-0.0885	1.6246	Stemness
P12	3	0.1553	0.1304	-0.2521	SASP
P12	3	0.0617	0.056	-0.1398	Reactome cell cycle
P12	3	0.0321	0.0354	0.1412	Hallmark DNA repair
P12	3	0.1309	0.1431	0.1286	Reactome antigen processing and cross-presentation
P12	3	0.6457	0.6667	0.0462	Adipocyte differentiation
P12	3	0.082	0.0681	-0.268	Angiogenesis
P12	3	0.6391	0.5184	-0.302	ECM remodeling
P12	3	0.171	0.1461	-0.227	Hypoxia
P12	3	0.3058	0.2928	-0.0627	Invasion
P12	3	-0.155	-0.1828	0.238	Stemness
P12	6	0.1503	0.1433	-0.0688	SASP
P12	6	0.0664	0.066	-0.0087	Reactome cell cycle
P12	6	0.0416	0.0357	-0.2207	Hallmark DNA repair
P12	6	0.1692	0.2107	0.3165	Reactome antigen processing and cross-presentation
P12	6	0.4799	0.5666	0.2396	Adipocyte differentiation
P12	6	0.0153	-0.0164	.	Angiogenesis
P12	6	0.5681	0.411	-0.467	ECM remodeling
P12	6	0.1089	0.0711	-0.6151	Hypoxia
P12	6	0.3625	0.3425	-0.0819	Invasion
P12	6	-0.1681	-0.1965	0.2252	Stemness
P12	8	0.0226	0.0299	0.4038	SASP
P12	8	0.027	0.0422	0.6443	Reactome cell cycle
P12	8	-0.0752	-0.0428	-0.8131	Hallmark DNA repair
P12	8	-0.0719	-0.0003	-7.9049	Reactome antigen processing and cross-presentation
P12	8	0.1607	0.2849	0.8261	Adipocyte differentiation
P12	8	-0.1169	-0.0365	-1.6793	Angiogenesis
P12	8	0.722	0.4945	-0.546	ECM remodeling
P12	8	0.8032	0.6111	-0.3944	Hypoxia
P12	8	-0.0112	0.0225	.	Invasion
P12	8	-0.1723	-0.1248	-0.4653	Stemness
P12	10	0.0631	0.0925	0.5518	SASP
P12	10	0.0701	0.066	-0.0869	Reactome cell cycle
P12	10	0.0153	0.024	0.6495	Hallmark DNA repair
P12	10	0.1282	0.1641	0.3562	Reactome antigen processing and cross-presentation
P12	10	0.4867	0.5787	0.2498	Adipocyte differentiation
P12	10	0.0459	0.0261	-0.8144	Angiogenesis
P12	10	0.6327	0.4761	-0.4103	ECM remodeling
P12	10	0.1577	0.0933	-0.7572	Hypoxia
P12	10	0.3067	0.4012	0.3875	Invasion
P12	10	-0.1549	-0.1819	0.2318	Stemness
