# Supplementary material for: Tumor and Immune Dynamics Following Sequential CDK4/6 and PD-1 Inhibition: Results from a Phase 2 Study in Dedifferentiated Liposarcoma
Source: Cancer Res Commun. 2026 Feb 27;6(2):437–46. doi: 10.1158/2767-9764.CRC-25-0334 (PMC13037771; doi:10.1158/2767-9764.CRC-25-0334)
Supplement: Supplementary Table S5 — Transcriptome-wide differential gene expression between cluster 8 of P12 vs. all other P12 clusters. [file crc-25-0334_supplementary_table_s5_suppst5.xlsx]

## Sheet: Cluster8_vs_Other_Panel_G
Supplementary Table S5. Transcriptome-wide differential gene expression between cluster 8 of P12 vs. all other P12 clusters
Gene	Average log2 fold change	Cluster 8 expressing (%) n = 74	Other P12 clusters expressing (%) n = 3344	p-value	Adjusted p-value
FTH1	-1.82307	0.986	1	1.70808e-43	3.71183e-39
FTL	-1.61246	0.986	1	6.65848e-41	1.44696e-36
RPS12	-1.44057	0.986	1	1.03253e-39	2.24379e-35
RPL32	-1.41016	0.986	1	1.06145e-39	2.30664e-35
RPL41	-1.4507	0.986	1	3.12632e-39	6.79381e-35
RPLP1	-1.48462	0.986	1	3.68189e-39	8.00111e-35
RPL34	-1.35949	0.986	1	4.22802e-39	9.18791e-35
RPL29	-1.39779	0.986	1	4.35329e-39	9.46013e-35
RPS27A	-1.39895	0.986	1	7.77367e-39	1.6893e-34
RPL11	-1.36264	0.986	1	1.28053e-38	2.78272e-34
PDE4D	1.74494	1	0.994	1.30378e-38	2.83325e-34
RPS6	-1.32672	0.973	1	1.6495e-38	3.58452e-34
RPL13	-1.43014	0.973	1	1.89574e-38	4.11964e-34
TMSB10	-1.41941	0.986	1	4.61681e-38	1.00328e-33
RPL10	-1.45742	0.986	1	5.89422e-38	1.28087e-33
RPL30	-1.31176	0.973	1	8.23793e-38	1.79018e-33
RPS15	-1.31395	0.986	1	1.31355e-37	2.85447e-33
RPS28	-1.3014	0.986	1	1.51185e-37	3.28539e-33
RPL39	-1.40768	0.973	1	2.16666e-37	4.70836e-33
PDE3A	1.63287	1	0.992	3.10711e-37	6.75206e-33
RPS14	-1.31081	0.973	1	4.50412e-37	9.78791e-33
RPS24	-1.31722	0.986	1	6.13069e-37	1.33226e-32
RPL15	-1.30201	0.973	1	1.09829e-36	2.38669e-32
RPL36	-1.2915	0.973	1	2.0119e-36	4.37206e-32
RPS18	-1.37491	0.986	1	2.285e-36	4.96554e-32
RPS9	-1.25865	0.973	1	2.36165e-36	5.13209e-32
RPL3	-1.23183	0.986	1	3.92483e-36	8.52905e-32
LGALS1	-1.43678	0.973	1	6.0616e-36	1.31725e-31
APOE	-1.70645	0.986	1	9.12305e-36	1.98253e-31
SERPINF1	-1.31923	0.986	1	9.85619e-36	2.14185e-31
RPL10A	-1.30677	0.959	1	1.52025e-35	3.30366e-31
RPS23	-1.35469	0.986	1	2.06324e-35	4.48363e-31
NDUFB7	-1.27968	0.986	1	5.00578e-35	1.08781e-30
RPS8	-1.30435	0.973	1	7.9592e-35	1.72961e-30
RPS3A	-1.2466	0.986	1	9.42751e-35	2.04869e-30
CD63	-1.26584	0.986	1	9.76089e-35	2.12114e-30
RPL19	-1.26265	0.959	1	1.12744e-34	2.45003e-30
RPL12	-1.29281	0.973	1	1.60271e-34	3.48284e-30
RPL17	-1.2223	0.973	1	1.66152e-34	3.61065e-30
RPL28	-1.2063	0.986	1	1.9179e-34	4.16779e-30
RPS3	-1.30376	0.986	1	2.01632e-34	4.38167e-30
RPS4X	-1.2403	0.986	1	2.15664e-34	4.68659e-30
RPS27	-1.24906	0.986	1	2.18041e-34	4.73825e-30
RPL18	-1.26277	0.973	1	2.26166e-34	4.91481e-30
RPL18A	-1.28439	0.959	1	6.66651e-34	1.4487e-29
RPL8	-1.2247	0.973	1	8.23339e-34	1.7892e-29
B2M	-1.26202	1	1	8.64072e-34	1.87772e-29
CDK4	-1.17943	0.986	1	1.20516e-33	2.61894e-29
RPL7A	-1.27401	0.986	1	1.21147e-33	2.63265e-29
RPS15A	-1.23085	0.986	1	1.48773e-33	3.233e-29
H3F3A	-1.2339	0.959	1	1.72437e-33	3.74723e-29
RPS7	-1.2482	0.959	1	1.95765e-33	4.25417e-29
RPL23A	-1.16355	1	1	2.20936e-33	4.80116e-29
RPS13	-1.29182	0.973	0.999	2.37162e-33	5.15377e-29
RPL9	-1.10445	0.973	1	4.72217e-33	1.02617e-28
RPL6	-1.21773	0.973	1	5.6186e-33	1.22098e-28
RPL26	-1.19059	0.986	1	5.86011e-33	1.27346e-28
RPL37	-1.26258	0.986	1	1.05322e-32	2.28876e-28
RPL24	-1.0807	0.986	1	1.16004e-32	2.52089e-28
RPL35A	-1.19093	0.973	1	1.46545e-32	3.18457e-28
RPS19	-1.194	0.986	1	1.74066e-32	3.78263e-28
RPS2	-1.22545	0.986	1	2.05888e-32	4.47416e-28
RPL13A	-1.13698	0.986	1	2.55288e-32	5.54767e-28
RPL37A	-1.16991	0.973	1	3.14219e-32	6.8283e-28
LSAMP	1.21967	1	0.999	3.60348e-32	7.83073e-28
FAU	-1.18519	0.959	1	3.72554e-32	8.09596e-28
RPL35	-1.22365	0.986	1	4.32407e-32	9.39664e-28
EEF1A1	-1.29437	0.986	1	9.04885e-32	1.96641e-27
CD81	-1.24813	0.986	0.999	1.70424e-31	3.70349e-27
RPS26	-1.16644	0.973	0.999	2.32869e-31	5.06047e-27
RACK1	-1.16143	0.986	0.999	3.32339e-31	7.22205e-27
TPT1	-1.31172	0.986	1	4.90416e-31	1.06572e-26
CSMD1	1.76397	1	0.953	1.36737e-30	2.97142e-26
RPL27	-1.17976	0.986	0.999	1.92447e-30	4.18206e-26
RPL21	-1.17335	0.973	1	2.19045e-30	4.76006e-26
RPL5	-1.18185	0.986	1	3.13463e-30	6.81186e-26
RPS11	-1.09325	0.959	1	4.13859e-30	8.99357e-26
NACA	-1.11129	0.973	1	6.57713e-30	1.42928e-25
PDE4B	1.54555	1	0.957	8.01264e-30	1.74123e-25
S100A11	-1.17319	0.973	0.999	1.36832e-29	2.9735e-25
PDE7B	1.43867	1	0.967	1.81286e-29	3.93953e-25
PDE10A	1.66917	1	0.938	2.74414e-29	5.96329e-25
RPS25	-1.05403	0.973	1	4.88649e-29	1.06188e-24
RPL14	-1.12028	0.973	1	4.98673e-29	1.08367e-24
VIM	-1.13098	0.986	1	6.59576e-29	1.43332e-24
GAPDH	-1.1244	0.986	1	1.53782e-28	3.34184e-24
AC112770.1	1.50855	1	0.938	1.97345e-28	4.28851e-24
RPS5	-1.11009	0.959	1	2.53728e-28	5.51377e-24
IFITM3	-1.3081	0.973	0.997	2.64905e-28	5.75664e-24
RPS21	-1.06432	0.986	0.999	2.70097e-28	5.86947e-24
OST4	-1.11379	0.973	0.998	2.93012e-28	6.36745e-24
TOMM7	-1.08437	0.986	1	3.09713e-28	6.73036e-24
ACTG1	-1.2682	0.973	0.998	3.13003e-28	6.80187e-24
RPSA	-1.15676	0.959	1	4.14328e-28	9.00377e-24
RPLP2	-1.05629	0.973	1	5.02751e-28	1.09253e-23
UBA52	-1.0525	0.973	1	8.19082e-28	1.77995e-23
RPL36A	-1.14995	1	0.997	1.79137e-27	3.89283e-23
RPL7	-1.08715	0.973	0.999	3.48929e-27	7.58257e-23
RPS29	-1.03606	0.986	1	5.08839e-27	1.10576e-22
PPIB	-1.16763	0.986	0.999	5.2024e-27	1.13053e-22
RPL22	-1.05234	0.959	0.999	1.8046e-26	3.92158e-22
SERF2	-1.07793	0.986	1	1.88555e-26	4.0975e-22
MYL6	-1.02385	0.986	1	3.88165e-26	8.43522e-22
RORA	1.28342	1	0.981	5.47938e-26	1.19072e-21
SRP14	-1.02077	0.973	0.998	7.01192e-26	1.52376e-21
RPS16	-0.999281	0.986	1	1.05952e-25	2.30243e-21
RPLP0	-0.993255	0.986	1	1.81203e-25	3.93773e-21
ACTB	-1.22743	0.986	0.998	2.57521e-25	5.5962e-21
PLCB1	1.3745	1	0.964	3.27025e-25	7.10659e-21
DCN	-1.12864	0.986	0.999	4.15323e-25	9.02539e-21
EIF1	-0.909562	0.986	1	4.88418e-25	1.06138e-20
RPS10	-1.2469	0.905	0.982	5.87499e-25	1.27669e-20
NME2	-1.21311	0.946	0.993	6.2195e-25	1.35156e-20
EEF1B2	-1.12559	0.946	0.994	7.65818e-25	1.6642e-20
PTMA	-1.12487	0.973	0.999	1.14069e-24	2.47883e-20
S100A6	-1.246	0.986	0.998	1.3969e-24	3.0356e-20
EEF1D	-1.11163	0.986	0.992	2.79059e-24	6.06424e-20
ZDHHC17	1.06904	1	0.993	2.87502e-24	6.2477e-20
RPL27A	-1.11043	0.973	0.996	4.64983e-24	1.01045e-19
RPL38	-1.05244	0.973	0.996	5.40923e-24	1.17548e-19
PCOLCE	-0.990511	0.986	1	6.09325e-24	1.32412e-19
TIMP1	-1.13213	0.986	1	7.11217e-24	1.54555e-19
MEIS1	1.39075	1	0.882	1.83633e-23	3.99054e-19
DLG2	1.39525	0.986	0.979	2.02884e-23	4.40887e-19
ELOB	-1.10134	0.932	0.986	2.09095e-23	4.54384e-19
MEG3	1.18844	1	0.952	2.47934e-23	5.38786e-19
MALAT1	0.985043	1	1	2.89711e-23	6.2957e-19
MEG8	1.57098	1	0.846	4.1191e-23	8.95121e-19
EEF1G	-0.968995	0.986	0.998	4.73967e-23	1.02998e-18
CST3	-1.14735	0.986	0.999	5.71548e-23	1.24203e-18
RPL23	-1.0176	0.986	0.996	5.74577e-23	1.24861e-18
SSR4	-1.05619	0.959	0.99	6.8293e-23	1.48408e-18
FBLN1	-1.00741	0.986	0.998	7.88414e-23	1.7133e-18
PFDN5	-0.943146	0.973	0.999	1.20708e-22	2.6231e-18
SYT1	1.29869	1	0.962	1.24526e-22	2.70607e-18
BNC2	1.01451	1	0.996	2.78168e-22	6.04487e-18
KAZN	1.50352	1	0.968	3.33278e-22	7.24246e-18
FRS2	0.920558	1	0.996	4.45853e-22	9.68882e-18
MIF	-1.03108	0.959	0.999	5.73754e-22	1.24683e-17
LAPTM4A	-1.0364	0.959	0.99	6.32279e-22	1.37401e-17
PBX1	1.54041	1	0.949	1.14306e-21	2.48398e-17
SNHG29	-1.10306	0.959	0.992	1.52285e-21	3.3093e-17
C12orf57	-1.09633	0.932	0.98	1.56964e-21	3.41098e-17
SELENOM	-1.05543	0.946	0.994	1.57331e-21	3.41897e-17
GSTP1	-1.14521	0.959	0.974	2.70535e-21	5.879e-17
MGP	-1.76235	0.946	0.988	2.99796e-21	6.51487e-17
MFAP4	-1.29342	0.959	0.976	3.36964e-21	7.32256e-17
TECR	-0.950738	0.973	0.998	3.94446e-21	8.5717e-17
CACNA1C	1.26867	0.986	0.926	5.72311e-21	1.24369e-16
SUMO2	-0.932935	0.973	0.987	8.29068e-21	1.80165e-16
ITM2B	-0.974819	0.986	0.997	8.60483e-21	1.86992e-16
BTF3	-0.980338	0.959	0.991	1.10427e-20	2.39969e-16
MIR100HG	1.36877	1	0.963	1.33158e-20	2.89366e-16
RPS20	-1.01862	0.973	0.984	2.07174e-20	4.5021e-16
ATP5F1E	-0.972685	0.973	0.982	2.51758e-20	5.47096e-16
SPINK13	1.64733	1	0.774	2.53545e-20	5.50978e-16
PARK7	-1.21922	0.892	0.943	2.76961e-20	6.01864e-16
PHPT1	-1.16731	0.919	0.962	2.93119e-20	6.36977e-16
MCTP2	1.41767	0.986	0.894	2.96277e-20	6.4384e-16
UBC	-0.951379	0.986	0.992	3.46438e-20	7.52844e-16
CACNB2	1.57332	1	0.922	3.54736e-20	7.70877e-16
ATP6V0E1	-1.02556	0.959	0.979	4.00851e-20	8.71089e-16
GUK1	-1.06353	0.919	0.983	4.94921e-20	1.07551e-15
RAB3C	1.5836	0.986	0.621	5.45881e-20	1.18625e-15
RPL4	-0.987968	0.973	0.982	8.14272e-20	1.7695e-15
AC011346.1	1.7788	1	0.878	1.00166e-19	2.17671e-15
RARRES2	-1.3053	0.932	0.978	1.06383e-19	2.3118e-15
COX7C	-0.960233	0.932	0.991	1.0774e-19	2.34131e-15
COL1A1	-0.956458	1	1	1.40942e-19	3.06281e-15
SFRP2	-1.25881	0.986	0.997	1.60315e-19	3.4838e-15
TSHZ2	1.03618	1	0.982	1.80402e-19	3.92032e-15
C1R	-0.873942	0.986	0.997	1.82924e-19	3.97512e-15
UST	1.19296	1	0.964	2.11704e-19	4.60054e-15
IFNG-AS1	1.05902	1	0.965	2.47402e-19	5.3763e-15
EMP3	-0.957887	0.986	0.986	4.28346e-19	9.30839e-15
COMMD6	-1.13913	0.892	0.959	7.50096e-19	1.63003e-14
GABARAP	-0.918585	0.973	0.99	7.57619e-19	1.64638e-14
NNMT	-1.19907	0.986	0.993	9.53266e-19	2.07154e-14
COX4I1	-0.952637	0.919	0.984	1.08648e-18	2.36103e-14
UBB	-0.944761	0.959	0.979	1.36152e-18	2.95872e-14
S100A10	-1.22449	0.959	0.988	1.37841e-18	2.99543e-14
PPP3CA	1.03255	1	0.969	1.44539e-18	3.14098e-14
NDUFA13	-0.912906	0.973	0.985	1.74795e-18	3.79847e-14
GPX4	-1.09784	0.946	0.965	3.26971e-18	7.1054e-14
HTRA1	-0.956599	0.986	0.993	3.62795e-18	7.8839e-14
CTHRC1	-1.36278	0.932	0.945	4.84857e-18	1.05364e-13
MEIS2	1.13437	1	0.948	6.20599e-18	1.34862e-13
TAB2	0.985372	1	0.946	8.87028e-18	1.9276e-13
WSB1	1.2872	1	0.957	1.32345e-17	2.87598e-13
SPARC	-0.742711	1	1	1.46773e-17	3.18952e-13
FLRT2	1.15705	0.986	0.927	1.77631e-17	3.86009e-13
IGFBP4	-0.813031	0.986	0.999	1.89184e-17	4.11115e-13
POLR2L	-0.993654	0.946	0.97	1.89256e-17	4.11273e-13
NDUFA4	-1.00398	0.932	0.95	2.05332e-17	4.46208e-13
MARCOL	1.48992	1	0.769	2.09784e-17	4.55882e-13
ZNF521	1.39325	1	0.828	4.19741e-17	9.12139e-13
FTX	1.14611	1	0.894	4.61175e-17	1.00218e-12
AEBP2	1.39061	0.959	0.658	5.33556e-17	1.15947e-12
ZBTB20	0.982276	1	0.958	6.33235e-17	1.37608e-12
NPM1	-0.895221	0.932	0.984	7.33994e-17	1.59504e-12
UQCR10	-1.06897	0.905	0.934	8.30057e-17	1.8038e-12
CFL1	-1.03187	0.959	0.963	8.66398e-17	1.88277e-12
MIR99AHG	0.912576	1	0.987	1.77635e-16	3.86018e-12
H3F3B	-0.961153	0.946	0.977	1.8167e-16	3.94788e-12
PRDX1	-1.07669	0.905	0.94	1.98966e-16	4.32373e-12
LDHA	-1.06547	0.946	0.967	2.23954e-16	4.86675e-12
PPIA	-1.11884	0.865	0.929	2.25967e-16	4.91049e-12
PLAC9	-1.23317	0.905	0.932	2.61612e-16	5.68509e-12
DYNLL1	-0.925093	0.959	0.977	2.66231e-16	5.78546e-12
SEC61G	-1.05849	0.932	0.942	2.93991e-16	6.38873e-12
SLC25A3	-1.01968	0.905	0.944	3.09874e-16	6.73386e-12
GNAS	-0.772905	0.986	0.997	3.26895e-16	7.10376e-12
DAD1	-1.04211	0.905	0.936	3.29888e-16	7.16879e-12
UBL5	-0.99233	0.932	0.948	3.37e-16	7.32335e-12
DPYD	1.0915	1	0.912	3.81849e-16	8.29795e-12
EDF1	-0.878962	0.932	0.969	3.93516e-16	8.55149e-12
SERPING1	-1.00096	0.959	0.963	8.26476e-16	1.79602e-11
OS9	-0.630455	1	1	9.61262e-16	2.08892e-11
UQCR11	-1.02961	0.892	0.938	1.04681e-15	2.27483e-11
C19orf53	-1.14182	0.851	0.904	1.0539e-15	2.29023e-11
OLFML3	-1.15589	0.865	0.923	1.329e-15	2.88804e-11
MYL12A	-1.0714	0.946	0.938	1.4707e-15	3.19597e-11
OSTC	-0.812796	0.959	0.987	1.77541e-15	3.85815e-11
RPL36AL	-0.898727	0.919	0.965	1.96149e-15	4.26252e-11
MED13L	1.13939	0.946	0.78	2.23021e-15	4.84648e-11
FNDC3B	0.937477	1	0.949	2.3798e-15	5.17154e-11
PFN1	-1.15292	0.878	0.909	2.42691e-15	5.27392e-11
KRT10	-1.06384	0.919	0.924	2.833e-15	6.15639e-11
LUM	-1.32618	0.973	0.964	4.46076e-15	9.69367e-11
MMP2	-0.820444	0.986	0.992	4.63897e-15	1.0081e-10
COL1A2	-0.553645	1	1	4.91273e-15	1.06759e-10
CDC42BPA	1.12535	0.946	0.739	5.03585e-15	1.09434e-10
RPL31	-0.925022	0.932	0.96	5.82925e-15	1.26675e-10
IRAK3	1.41284	0.919	0.668	6.33115e-15	1.37582e-10
PRICKLE2	1.17374	1	0.804	6.97992e-15	1.51681e-10
RABAC1	-1.08632	0.878	0.921	8.64665e-15	1.879e-10
AHI1	1.46205	0.946	0.713	9.16835e-15	1.99237e-10
TMEM258	-0.90004	0.932	0.956	9.34446e-15	2.03064e-10
COL6A2	-0.713233	1	1	9.66766e-15	2.10088e-10
PLXDC2	0.797548	1	0.995	1.06272e-14	2.30939e-10
TSPO	-0.985569	0.932	0.954	1.19064e-14	2.58738e-10
EIF4A1	-0.951612	0.946	0.965	1.24537e-14	2.70631e-10
LRMDA	1.24998	0.946	0.722	1.63666e-14	3.55662e-10
ATP5MG	-0.79113	0.959	0.982	1.68037e-14	3.65162e-10
PEBP1	-0.978105	0.919	0.934	1.91636e-14	4.16444e-10
GRIK1	2.28505	0.878	0.498	2.38397e-14	5.18061e-10
NDUFB2	-0.926345	0.946	0.938	2.47591e-14	5.38039e-10
NDUFS5	-0.92383	0.946	0.938	2.80185e-14	6.0887e-10
PDGFRL	-0.944606	0.986	0.969	3.03304e-14	6.5911e-10
SSR2	-0.878227	0.959	0.961	3.22387e-14	7.00579e-10
YBX1	-0.821953	0.932	0.958	3.80783e-14	8.2748e-10
PPIC	-0.798849	0.973	0.974	3.82992e-14	8.32281e-10
TMSB4X	-1.00918	0.986	0.99	4.36301e-14	9.48126e-10
MT-ND3	-0.626784	0.986	0.999	4.99206e-14	1.08482e-09
LINC01876	1.24685	0.905	0.557	5.92621e-14	1.28783e-09
SSBP2	1.07717	1	0.868	6.12892e-14	1.33188e-09
CCT2	-0.650653	1	0.999	6.5394e-14	1.42108e-09
TTC28	1.07927	0.986	0.815	7.19356e-14	1.56323e-09
CBLB	1.24707	0.986	0.86	7.29525e-14	1.58533e-09
OAZ1	-0.727813	0.973	0.985	8.12981e-14	1.76669e-09
THY1	-0.824571	0.973	0.985	9.60474e-14	2.08721e-09
ARHGEF12	1.43016	0.865	0.608	9.79329e-14	2.12818e-09
EID1	-0.766276	0.959	0.978	1.10009e-13	2.39061e-09
PAPPA2	1.14939	1	0.833	1.12831e-13	2.45194e-09
SOX5	1.41557	0.919	0.67	1.16164e-13	2.52436e-09
MDK	-0.937408	0.959	0.973	1.20041e-13	2.60862e-09
TMA7	-0.830227	0.946	0.959	1.23373e-13	2.68102e-09
HINT1	-0.989897	0.919	0.924	1.29341e-13	2.81071e-09
P4HA3	0.912689	1	0.944	1.38083e-13	3.00067e-09
TEAD1	1.14715	0.973	0.795	1.67078e-13	3.63077e-09
PRDX2	-0.952934	0.932	0.92	1.69327e-13	3.67964e-09
MYL12B	-0.941876	0.905	0.93	2.00807e-13	4.36374e-09
AUTS2	1.07331	0.973	0.859	2.1186e-13	4.60394e-09
MARCKS	-0.983638	0.919	0.936	2.16412e-13	4.70285e-09
LRP1B	1.18074	1	0.874	2.23088e-13	4.84792e-09
AL138828.1	1.49432	0.919	0.697	2.23546e-13	4.85788e-09
PLXNA4	1.33785	0.986	0.74	2.24513e-13	4.87888e-09
PRDX5	-0.979811	0.905	0.905	2.27969e-13	4.95398e-09
AKT3	1.25599	0.919	0.665	2.45339e-13	5.33146e-09
ST3GAL1	1.37768	0.838	0.582	2.5091e-13	5.45253e-09
MT-ATP6	-0.587806	0.986	0.999	2.76502e-13	6.00867e-09
MT-ND4	-0.613389	0.986	0.999	3.21619e-13	6.98911e-09
CPSF6	0.921902	1	0.959	3.34634e-13	7.27193e-09
ITM2A	-1.24974	0.959	0.944	3.53617e-13	7.68445e-09
PPDPF	-0.947776	0.892	0.935	3.56977e-13	7.75747e-09
VKORC1	-1.01085	0.865	0.9	3.78152e-13	8.21762e-09
ARID1B	1.08099	1	0.872	3.82811e-13	8.31887e-09
HMCN1	1.22329	0.946	0.707	4.40922e-13	9.58167e-09
FBXL7	1.36125	0.986	0.91	5.50143e-13	1.19552e-08
ATP5MF	-0.975006	0.851	0.894	6.26357e-13	1.36114e-08
TRPS1	1.07406	0.986	0.932	6.31347e-13	1.37198e-08
MKLN1	1.13088	0.973	0.682	6.78597e-13	1.47466e-08
MT-CYB	-0.593198	0.986	0.999	7.01163e-13	1.5237e-08
HLA-C	-0.978337	0.973	0.951	7.74333e-13	1.6827e-08
KSR1	1.28152	0.932	0.624	9.37885e-13	2.03812e-08
ERC1	1.10172	0.919	0.684	1.00204e-12	2.17754e-08
ADGRB3	1.19073	0.973	0.858	1.01213e-12	2.19947e-08
DANT2	1.30062	0.892	0.703	1.05173e-12	2.28552e-08
CSTB	-0.953536	0.919	0.912	1.09195e-12	2.37292e-08
PDZRN3	1.21405	0.986	0.799	1.16165e-12	2.52438e-08
CALM2	-0.818557	0.932	0.962	1.37517e-12	2.98837e-08
NDUFC2	-1.12005	0.811	0.856	1.41617e-12	3.07747e-08
CHCHD2	-0.809783	0.959	0.955	1.49047e-12	3.23895e-08
BIRC6	1.12294	0.932	0.716	1.54764e-12	3.36317e-08
MZT2B	-0.974512	0.905	0.901	1.61908e-12	3.51843e-08
RBMS3	1.03794	0.986	0.93	1.65228e-12	3.59057e-08
SLC16A10	1.54498	0.878	0.536	1.69939e-12	3.69295e-08
NDUFA11	-1.00342	0.851	0.888	1.72394e-12	3.7463e-08
COL3A1	-0.631306	1	1	1.78089e-12	3.87006e-08
RPS17	-0.841124	0.959	0.952	2.11058e-12	4.5865e-08
PTMS	-0.944028	0.905	0.914	2.14986e-12	4.67187e-08
PSMA7	-1.06443	0.838	0.87	2.23656e-12	4.86028e-08
IFITM2	-1.04573	0.946	0.917	2.29333e-12	4.98364e-08
KMT2C	0.911284	0.946	0.683	2.40342e-12	5.22288e-08
BRI3	-1.07417	0.878	0.881	2.55994e-12	5.56301e-08
RBMS1	0.915984	1	0.912	2.60311e-12	5.65681e-08
PTPRG	1.09144	1	0.877	2.94559e-12	6.40107e-08
COX6C	-0.835689	0.919	0.926	2.97178e-12	6.45797e-08
TMTC2	1.25027	0.986	0.867	3.30352e-12	7.17887e-08
FOXN3	1.07554	0.973	0.85	3.59539e-12	7.81313e-08
GLIS3	1.34287	0.973	0.753	3.69626e-12	8.03235e-08
PTPRM	1.05545	0.878	0.65	3.90463e-12	8.48515e-08
PBX3	1.17648	1	0.912	3.92709e-12	8.53396e-08
CTSD	-2.55376	0.068	0.493	3.93775e-12	8.55712e-08
PHF21A	1.15336	0.905	0.689	3.98051e-12	8.65005e-08
HSP90AB1	-0.837387	0.959	0.934	4.05444e-12	8.81071e-08
ADAMTS6	1.24333	0.973	0.716	4.2653e-12	9.26891e-08
TMED1	-2.74586	0.081	0.5	5.60035e-12	1.21701e-07
ANXA2	-1.06838	0.919	0.932	5.84746e-12	1.27071e-07
FTO	1.23834	0.851	0.608	6.13575e-12	1.33336e-07
DST	1.08206	0.973	0.813	6.20251e-12	1.34787e-07
MT-CO3	-0.563769	0.986	0.999	6.38143e-12	1.38675e-07
TPI1	-0.911485	0.946	0.943	6.43395e-12	1.39816e-07
CDK14	0.906316	0.986	0.866	6.44134e-12	1.39977e-07
NEDD8	-0.913782	0.892	0.902	6.63749e-12	1.44239e-07
HNRNPA1	-0.856983	0.932	0.915	7.65782e-12	1.66412e-07
KRTCAP2	-0.839027	0.959	0.923	7.74097e-12	1.68219e-07
PRMT1	-2.37582	0.108	0.528	8.73177e-12	1.8975e-07
SKP1	-0.778839	0.932	0.958	9.77664e-12	2.12456e-07
NUPR1	-1.08036	0.878	0.875	9.91403e-12	2.15442e-07
SEC11A	-0.85536	0.919	0.922	1.11766e-11	2.42879e-07
LPP	0.89566	1	0.931	1.19658e-11	2.60029e-07
TNRC6A	1.06142	0.892	0.676	1.37702e-11	2.99241e-07
CDKAL1	1.1617	0.878	0.617	1.46044e-11	3.17367e-07
C1S	-0.586303	0.986	0.996	1.49989e-11	3.25941e-07
MON2	1.12619	0.892	0.632	1.7955e-11	3.90181e-07
MYDGF	-0.928359	0.851	0.894	1.84055e-11	3.9997e-07
ATP5MPL	-0.835053	0.932	0.923	2.23761e-11	4.86256e-07
COX6B1	-0.805719	0.946	0.925	2.24479e-11	4.87814e-07
TRA2A	0.988351	0.919	0.678	2.25328e-11	4.89659e-07
MAGI2	1.11474	0.973	0.781	2.43624e-11	5.29419e-07
BGN	-0.744631	0.973	0.985	2.54569e-11	5.53204e-07
HSPB1	-1.08471	0.824	0.854	2.69625e-11	5.85922e-07
ANXA5	-0.736682	0.986	0.972	2.74002e-11	5.95433e-07
AK1	-1.05106	0.838	0.854	2.83425e-11	6.15911e-07
INAFM1	-3.14895	0.068	0.461	3.43038e-11	7.45456e-07
TANC2	1.1393	0.905	0.723	3.49411e-11	7.59305e-07
TMEM59	-0.668107	0.986	0.98	3.71077e-11	8.06387e-07
TBCB	-2.43046	0.108	0.506	3.75121e-11	8.15176e-07
LGALS3	-0.990508	0.932	0.916	3.90319e-11	8.48202e-07
ADCY2	1.44137	0.743	0.485	3.90433e-11	8.4845e-07
MBD5	0.988733	0.986	0.849	4.01485e-11	8.72467e-07
SUB1	-0.987402	0.824	0.864	4.16022e-11	9.04057e-07
ATXN1	1.44039	0.919	0.737	4.73272e-11	1.02847e-06
REV3L	0.848167	0.986	0.869	5.37278e-11	1.16756e-06
UQCRQ	-0.758095	0.932	0.94	5.38041e-11	1.16922e-06
MORF4L1	-0.735119	0.946	0.945	5.92393e-11	1.28733e-06
CTTNBP2	1.44772	0.77	0.514	6.00179e-11	1.30425e-06
CD99	-0.747427	0.946	0.974	6.0387e-11	1.31227e-06
GLI3	1.09494	0.946	0.729	6.53965e-11	1.42113e-06
MT-CO2	-0.527126	0.986	0.999	6.69972e-11	1.45592e-06
PRDX4	-0.853451	0.878	0.91	6.78004e-11	1.47337e-06
CRYAB	-2.64675	0.081	0.473	7.57176e-11	1.64542e-06
GPC6	0.905393	1	0.978	7.57615e-11	1.64637e-06
EHBP1	1.05093	0.932	0.746	7.66533e-11	1.66575e-06
ATP5MC2	-0.775568	0.892	0.927	7.79095e-11	1.69305e-06
CDKN2A	-0.737449	0.946	0.934	7.97431e-11	1.7329e-06
COX5B	-0.850655	0.878	0.897	7.97762e-11	1.73362e-06
ADAMTS9-AS2	1.52158	0.73	0.512	8.0308e-11	1.74517e-06
CCNI	-0.66094	0.959	0.975	9.03959e-11	1.96439e-06
EEF2	-0.675174	0.973	0.961	1.00566e-10	2.1854e-06
SNHG32	-2.90368	0.054	0.442	1.03791e-10	2.25548e-06
ATP5ME	-0.853337	0.932	0.908	1.12202e-10	2.43826e-06
BBS9	1.00001	0.932	0.698	1.13882e-10	2.47478e-06
TCF12	0.978609	1	0.836	1.17144e-10	2.54566e-06
C1orf122	-0.973903	0.865	0.869	1.25315e-10	2.72321e-06
CHD9	0.832731	0.986	0.892	1.34965e-10	2.93292e-06
LRPAP1	-2.12865	0.135	0.524	1.36332e-10	2.96263e-06
GNAL	1.2066	0.919	0.585	1.37608e-10	2.99036e-06
DIAPH2	0.892609	0.986	0.742	1.38897e-10	3.01838e-06
SPIDR	0.935756	0.973	0.751	1.44689e-10	3.14423e-06
NHS	1.64876	0.649	0.443	1.48153e-10	3.21951e-06
UQCRB	-0.795796	0.919	0.918	1.50076e-10	3.26131e-06
LY6E	-1.18356	0.824	0.836	1.50803e-10	3.2771e-06
ATRAID	-0.965274	0.851	0.863	1.59146e-10	3.4584e-06
NDUFS7	-2.14415	0.108	0.505	1.6178e-10	3.51565e-06
CUTA	-1.02382	0.838	0.847	1.63009e-10	3.54235e-06
RPS19BP1	-1.81619	0.095	0.512	1.68068e-10	3.6523e-06
CASC15	1.04731	0.973	0.807	1.81032e-10	3.93401e-06
CALR	-0.824899	0.946	0.937	1.90678e-10	4.14362e-06
MSI2	1.48909	0.743	0.553	1.99555e-10	4.33653e-06
SNU13	-0.972043	0.811	0.85	2.01871e-10	4.38686e-06
LAMTOR2	-1.62673	0.176	0.568	2.03421e-10	4.42055e-06
SOS1	1.04977	0.919	0.673	2.18582e-10	4.74999e-06
NHP2	-1.97261	0.122	0.517	2.24326e-10	4.87483e-06
HLA-B	-1.03747	0.959	0.954	2.57418e-10	5.59394e-06
MT-ND1	-0.420353	0.986	0.999	2.7371e-10	5.94799e-06
SLC25A6	-0.890866	0.811	0.872	2.87702e-10	6.25204e-06
SNX3	-0.855858	0.851	0.879	2.91669e-10	6.33826e-06
EIF4G3	0.878697	0.973	0.815	2.98281e-10	6.48195e-06
MRPL54	-1.98245	0.122	0.513	3.12477e-10	6.79044e-06
GHITM	-1.83133	0.122	0.527	3.34248e-10	7.26354e-06
SIK2	1.04992	0.932	0.652	3.61374e-10	7.85303e-06
RUNX1	1.01227	0.986	0.899	3.71473e-10	8.07248e-06
RAB13	-0.972871	0.905	0.869	3.80685e-10	8.27267e-06
NFAT5	0.999414	0.959	0.83	3.82371e-10	8.30931e-06
LDHB	-0.875568	0.892	0.888	3.92575e-10	8.53106e-06
BRK1	-0.847931	0.892	0.888	3.94638e-10	8.57589e-06
ZSWIM6	1.07033	0.851	0.589	3.95133e-10	8.58663e-06
AOPEP	1.2445	0.77	0.555	4.03578e-10	8.77015e-06
MGST3	-0.665213	0.959	0.961	4.18917e-10	9.10348e-06
SEC61B	-0.729932	0.919	0.955	4.21545e-10	9.1606e-06
ATP5MD	-0.692487	0.905	0.936	4.24761e-10	9.23047e-06
MRPL14	-2.12148	0.095	0.477	4.40657e-10	9.57591e-06
POLR2K	-1.82642	0.108	0.504	4.50512e-10	9.79008e-06
ZFHX3	1.10493	0.905	0.674	4.50806e-10	9.79646e-06
NDUFB11	-0.850141	0.851	0.874	4.53131e-10	9.84698e-06
RPS27L	-0.834861	0.959	0.917	4.55822e-10	9.90547e-06
LGALS3BP	-0.899426	0.892	0.891	4.73691e-10	1.02938e-05
BCAP31	-1.94504	0.108	0.487	5.87125e-10	1.27588e-05
KIF26B	1.08482	0.986	0.818	5.89186e-10	1.28036e-05
COX8A	-0.7529	0.878	0.9	6.12956e-10	1.33202e-05
RBX1	-0.877134	0.905	0.872	6.26935e-10	1.36239e-05
MAST4	1.16036	0.878	0.73	6.45363e-10	1.40244e-05
GMDS-DT	0.898423	0.919	0.617	6.56777e-10	1.42724e-05
RCN3	-0.866372	0.838	0.882	6.83273e-10	1.48482e-05
MAGED2	-0.816882	0.892	0.903	7.24199e-10	1.57376e-05
MTLN	-1.76367	0.176	0.544	7.3101e-10	1.58856e-05
TMEM147	-1.9958	0.108	0.491	7.37297e-10	1.60222e-05
MT-CO1	-0.559188	0.986	0.999	7.50067e-10	1.62997e-05
EIF6	-2.04706	0.095	0.477	7.66293e-10	1.66523e-05
FAM155A	1.26929	1	0.91	7.77014e-10	1.68853e-05
Z83843.1	2.07436	0.324	0.11	8.48232e-10	1.84329e-05
WIPF1	1.07126	0.851	0.594	8.99274e-10	1.95421e-05
TRAPPC2L	-1.68148	0.176	0.551	9.00526e-10	1.95693e-05
IGF2BP2	0.893132	0.973	0.753	9.49828e-10	2.06407e-05
PSMB8	-1.97404	0.162	0.522	9.58327e-10	2.08254e-05
SETD5	0.95031	0.919	0.68	9.7359e-10	2.11571e-05
PSMD9	-1.97845	0.108	0.493	9.77577e-10	2.12437e-05
CHMP5	-1.81271	0.149	0.531	9.87158e-10	2.14519e-05
HLA-A	-0.847578	0.946	0.923	1.02501e-09	2.22744e-05
N4BP2L2	0.888221	0.932	0.811	1.08166e-09	2.35056e-05
NF1	0.978473	0.932	0.715	1.12506e-09	2.44487e-05
PDE1A	0.956895	0.973	0.768	1.14049e-09	2.47839e-05
GPHN	1.02695	0.878	0.675	1.15362e-09	2.50694e-05
PDE3B	1.04394	0.973	0.818	1.15649e-09	2.51318e-05
TNRC6B	0.795591	0.959	0.753	1.16708e-09	2.53617e-05
ATOX1	-0.965933	0.838	0.845	1.25301e-09	2.72292e-05
GNB2	-1.7788	0.135	0.518	1.26254e-09	2.74363e-05
VPS13B	0.902055	0.946	0.763	1.31541e-09	2.85853e-05
DPP7	-2.34549	0.081	0.448	1.33697e-09	2.90538e-05
SCAF8	1.05221	0.919	0.735	1.48669e-09	3.23073e-05
HMGN2	-0.812845	0.932	0.899	1.50479e-09	3.27005e-05
C1QBP	-1.91633	0.135	0.502	1.52133e-09	3.306e-05
BAX	-1.80222	0.108	0.497	1.54002e-09	3.34662e-05
KALRN	1.04028	0.919	0.652	1.55784e-09	3.38534e-05
ATP5IF1	-0.822132	0.959	0.887	1.67357e-09	3.63684e-05
STOML2	-2.25847	0.095	0.454	1.69659e-09	3.68687e-05
RAB5C	-1.71884	0.135	0.516	1.71569e-09	3.72837e-05
PRAF2	-1.93672	0.162	0.52	1.76965e-09	3.84563e-05
RALGAPA2	1.21339	0.811	0.605	1.8158e-09	3.9459e-05
SLC25A13	0.93215	0.919	0.712	1.82577e-09	3.96757e-05
RERE	0.913806	0.919	0.726	1.83549e-09	3.9887e-05
ARF4	-0.711548	0.946	0.939	1.87e-09	4.0637e-05
RNASE4	-2.10258	0.135	0.494	1.97402e-09	4.28974e-05
RRAGA	-1.8967	0.162	0.521	1.98507e-09	4.31376e-05
SCMH1	0.889204	0.946	0.729	2.07195e-09	4.50255e-05
METTL26	-2.08569	0.108	0.471	2.09233e-09	4.54684e-05
NANS	-3.18333	0.041	0.385	2.10903e-09	4.58312e-05
TOMM22	-2.16956	0.095	0.457	2.15607e-09	4.68535e-05
HMGA2	0.887187	0.919	0.7	2.20452e-09	4.79065e-05
MRPS15	-2.0891	0.108	0.469	2.3736e-09	5.15806e-05
GLRX5	-1.81757	0.122	0.492	2.46779e-09	5.36275e-05
FCGRT	-0.851826	0.838	0.864	2.59789e-09	5.64548e-05
TAF10	-1.74301	0.216	0.56	2.69399e-09	5.8543e-05
ANKRD17	0.980662	0.919	0.691	2.9032e-09	6.30894e-05
NPC2	-0.880115	0.824	0.858	3.07974e-09	6.69259e-05
SNRPB	-1.79181	0.122	0.495	3.09273e-09	6.72081e-05
CDC26	-1.8394	0.122	0.488	3.2709e-09	7.10798e-05
SBF2	0.872658	0.946	0.722	3.31684e-09	7.20782e-05
TXN2	-1.59346	0.149	0.528	3.4748e-09	7.55108e-05
DLGAP1	1.46697	0.716	0.481	3.47789e-09	7.5578e-05
AC004160.1	1.31282	0.73	0.488	3.48643e-09	7.57635e-05
COX6A1	-0.776237	0.892	0.871	3.60019e-09	7.82357e-05
HSP90AA1	-0.67851	0.946	0.939	3.60715e-09	7.8387e-05
FAM89B	-1.68357	0.189	0.549	3.8341e-09	8.33189e-05
COX7A2	-0.649565	0.959	0.928	3.89765e-09	8.46999e-05
C17orf49	-1.52076	0.257	0.592	3.98843e-09	8.66726e-05
ZFAND3	0.81523	1	0.888	3.9908e-09	8.67242e-05
ZFAS1	-0.895704	0.865	0.863	4.23019e-09	9.19263e-05
COPRS	-1.68566	0.176	0.53	4.53472e-09	9.8544e-05
TENM3	0.904472	0.959	0.774	4.54124e-09	9.86856e-05
TALDO1	-1.90494	0.122	0.482	4.65967e-09	0.000101259
WDR83OS	-0.732421	0.892	0.889	4.6981e-09	0.000102094
ZCCHC7	1.08807	0.932	0.745	4.97896e-09	0.000108198
CSNK2B	-1.66674	0.203	0.546	5.09999e-09	0.000110828
FAM200B	-1.71898	0.162	0.519	5.11988e-09	0.00011126
AGAP2-AS1	-1.01948	0.811	0.841	5.42335e-09	0.000117855
MACF1	0.810769	0.986	0.813	5.45842e-09	0.000118617
FBXL17	1.19649	0.757	0.562	5.60613e-09	0.000121827
MAML2	0.943019	0.959	0.854	5.61511e-09	0.000122022
C3	-1.00835	0.905	0.873	5.8466e-09	0.000127052
ZNF638	1.00919	0.892	0.669	6.03343e-09	0.000131112
SH3PXD2B	1.05964	0.905	0.635	6.04853e-09	0.000131441
EXOC4	0.967283	0.905	0.769	6.12509e-09	0.000133104
APOC1	-1.54905	0.919	0.858	6.18953e-09	0.000134505
PYCR1	-2.57126	0.068	0.409	6.28253e-09	0.000136526
TNFRSF12A	-2.51991	0.108	0.449	6.80512e-09	0.000147882
SNRPD3	-2.34758	0.081	0.423	6.89769e-09	0.000149894
LSM6	-2.81316	0.054	0.386	7.0577e-09	0.000153371
GLT8D1	-1.7411	0.135	0.497	7.17212e-09	0.000155857
ITFG1	0.929773	0.905	0.684	7.19338e-09	0.000156319
RPL26L1	-2.02993	0.095	0.449	7.36235e-09	0.000159991
PRRX1	0.849778	0.986	0.952	7.92008e-09	0.000172111
AKAP13	0.919533	0.973	0.85	8.2719e-09	0.000179757
ATP5PF	-0.741988	0.892	0.898	8.43173e-09	0.00018323
TPM2	-0.826216	0.851	0.86	8.51777e-09	0.0001851
CUEDC2	-1.37861	0.162	0.541	8.58952e-09	0.000186659
NOL7	-1.7961	0.149	0.499	8.71531e-09	0.000189393
MYL9	-1.12257	0.784	0.802	9.3707e-09	0.000203635
IMP3	-1.92912	0.081	0.44	9.41284e-09	0.000204551
PSMB4	-1.57947	0.162	0.531	9.60186e-09	0.000208658
CDC37	-1.70373	0.122	0.482	9.70096e-09	0.000210812
FOXP1	0.779845	0.986	0.91	9.7305e-09	0.000211453
BCAS3	1.13369	0.743	0.566	9.76129e-09	0.000212123
ARIH1	1.05335	0.824	0.603	9.80909e-09	0.000213161
AFF1	0.942983	0.865	0.648	9.97664e-09	0.000216802
CIAO2B	-1.47189	0.216	0.57	1.00212e-08	0.000217771
CNIH1	-1.92642	0.135	0.479	1.00567e-08	0.000218542
C16orf89	-2.30371	0.054	0.401	1.02981e-08	0.000223787
METRNL	-2.04236	0.108	0.462	1.04722e-08	0.000227571
PDIA4	-1.87249	0.162	0.5	1.07785e-08	0.000234228
EFEMP2	-0.801485	0.838	0.871	1.08767e-08	0.000236362
NENF	-0.99595	0.743	0.807	1.0988e-08	0.00023878
POLR2G	-1.72449	0.135	0.487	1.11029e-08	0.000241277
CLIC1	-0.866103	0.865	0.866	1.1238e-08	0.000244212
MRPL52	-1.55575	0.189	0.54	1.15276e-08	0.000250506
ZNF292	0.918124	0.932	0.705	1.15465e-08	0.000250916
MBNL1	0.941407	0.959	0.777	1.15598e-08	0.000251207
ZEB1	0.854537	0.973	0.736	1.18566e-08	0.000257656
ISOC2	-1.52076	0.257	0.586	1.20216e-08	0.000261242
MDFI	-2.05877	0.081	0.429	1.21495e-08	0.000264022
COA3	-1.73667	0.135	0.49	1.24069e-08	0.000269615
PLEKHA5	1.26843	0.905	0.725	1.25376e-08	0.000272454
TMEM9	-1.73091	0.122	0.483	1.29065e-08	0.00028047
CLNS1A	-1.64619	0.176	0.52	1.30237e-08	0.000283017
NFIB	0.699489	1	0.964	1.33424e-08	0.000289944
HSP90B1	-0.68156	0.946	0.932	1.35852e-08	0.00029522
SDHD	-1.63409	0.203	0.539	1.36529e-08	0.000296691
MRPL36	-2.18937	0.095	0.429	1.45657e-08	0.000316527
GLCCI1	0.854806	0.973	0.775	1.48643e-08	0.000323015
GPAA1	-1.80457	0.122	0.474	1.50372e-08	0.000326774
DPM3	-1.36111	0.203	0.566	1.51195e-08	0.000328561
MDM2	0.722842	1	0.952	1.52262e-08	0.00033088
AKR7A2	-1.60621	0.189	0.53	1.57775e-08	0.000342862
PLD3	-0.664812	0.946	0.92	1.5835e-08	0.00034411
RPP21	-2.44293	0.068	0.398	1.59343e-08	0.000346267
RNASEK	-0.699042	0.946	0.915	1.63299e-08	0.000354866
C14orf119	-1.59132	0.176	0.519	1.75188e-08	0.0003807
EYA1	1.00142	0.959	0.81	1.89843e-08	0.000412548
NDUFA1	-0.781524	0.878	0.857	1.98128e-08	0.000430552
COMMD3	-1.60866	0.122	0.475	2.05037e-08	0.000445566
TUBB	-0.891605	0.919	0.866	2.1021e-08	0.000456808
HMGB1	-0.591957	0.986	0.965	2.25631e-08	0.000490319
NSA2	-0.859646	0.878	0.853	2.2865e-08	0.000496879
NEAT1	0.967762	0.959	0.907	2.32743e-08	0.000505775
NAALADL2	0.914531	0.932	0.757	2.36269e-08	0.000513437
PDGFRB	-1.83182	0.122	0.468	2.36422e-08	0.000513768
MRPL34	-1.92668	0.068	0.407	2.41497e-08	0.000524797
JPT1	-2.45712	0.068	0.392	2.46857e-08	0.000536446
ADH5	-1.37949	0.149	0.514	2.5173e-08	0.000547035
ANTXR1	0.782516	0.986	0.926	2.53713e-08	0.000551343
TMEM141	-2.10118	0.081	0.408	2.56418e-08	0.000557222
NDUFA7	-1.76341	0.081	0.423	2.57242e-08	0.000559013
CYBA	-0.604307	0.946	0.945	2.72471e-08	0.000592108
MRPS34	-1.83508	0.135	0.468	2.79995e-08	0.000608457
SPON1	0.880228	1	0.925	2.8758e-08	0.000624941
WNK1	1.07293	0.77	0.603	2.95237e-08	0.000641579
MRPL18	-1.64777	0.122	0.474	2.99574e-08	0.000651003
RAC1	-0.804657	0.851	0.859	3.02571e-08	0.000657517
GCSH	-1.75813	0.122	0.461	3.02777e-08	0.000657965
MARVELD1	-2.61497	0.068	0.383	3.04531e-08	0.000661775
DANCR	-1.54649	0.135	0.489	3.05065e-08	0.000662936
MRPL13	-2.14415	0.068	0.391	3.05137e-08	0.000663092
CCDC167	-2.99094	0.041	0.351	3.24246e-08	0.000704618
UBXN1	-1.43508	0.176	0.519	3.42459e-08	0.000744197
COL6A1	-0.425782	0.986	1	3.48153e-08	0.000756571
SVBP	-1.80024	0.122	0.458	3.56073e-08	0.000773782
NAV3	1.04763	0.973	0.763	3.66178e-08	0.000795742
SNRPD1	-1.45629	0.23	0.558	3.72532e-08	0.000809548
LINC01473	1.05835	0.851	0.621	3.76173e-08	0.000817461
SDHC	-1.73756	0.108	0.446	3.82275e-08	0.000830721
FAXC	2.73709	0.108	0.018	3.95819e-08	0.000860154
SCPEP1	-2.0233	0.081	0.408	4.09361e-08	0.000889582
EIF3D	-1.29279	0.135	0.491	4.09376e-08	0.000889615
FHIT	1.06099	0.797	0.542	4.1182e-08	0.000894925
BAD	-1.56211	0.122	0.472	4.12531e-08	0.00089647
EBF2	1.14976	0.878	0.602	4.17846e-08	0.000908022
PHB2	-1.42044	0.23	0.558	4.26519e-08	0.000926869
HOMER3	-2.46292	0.081	0.394	4.31167e-08	0.000936968
TRAPPC5	-0.84639	0.824	0.836	4.3246e-08	0.000939779
VDAC1	-1.59309	0.162	0.505	4.37247e-08	0.000950181
YWHAH	-1.74177	0.122	0.466	4.37433e-08	0.000950585
STXBP5	0.804728	1	0.871	4.39948e-08	0.000956052
WDR45	-2.37334	0.068	0.385	4.42529e-08	0.00096166
PSMC3	-1.49267	0.135	0.48	4.57637e-08	0.000994492
CTSK	-0.984807	0.878	0.842	4.74115e-08	0.0010303
SIK3	1.0485	0.865	0.667	4.85781e-08	0.00105565
DCTN2	-1.4044	0.176	0.527	5.15694e-08	0.00112065
SUPT4H1	-1.7108	0.108	0.442	5.17908e-08	0.00112547
KDELR2	-0.749531	0.905	0.887	5.24558e-08	0.00113992
COLEC11	-1.61981	0.149	0.491	5.25683e-08	0.00114236
MZT2A	-1.91457	0.095	0.42	5.26511e-08	0.00114416
ASH1L	0.856487	0.973	0.787	5.28477e-08	0.00114843
ENO1	-0.867681	0.905	0.857	5.43939e-08	0.00118203
GINM1	-0.514553	0.986	0.974	5.71248e-08	0.00124138
TIMP3	-1.72126	0.081	0.42	6.19622e-08	0.0013465
LINC02456	1.10281	0.878	0.624	6.2105e-08	0.0013496
CCT7	-1.54456	0.149	0.481	6.21256e-08	0.00135005
FKBP3	-1.49913	0.162	0.503	6.37642e-08	0.00138566
MIR31HG	0.909241	0.986	0.827	6.89135e-08	0.00149756
GRHPR	-1.80892	0.108	0.437	6.89932e-08	0.00149929
MCC	0.871521	0.905	0.707	6.91298e-08	0.00150226
LINC01515	1.11646	0.784	0.567	6.9572e-08	0.00151187
PSMB2	-1.32074	0.243	0.565	7.0277e-08	0.00152719
ANKIB1	0.904628	0.878	0.655	7.03468e-08	0.00152871
TAX1BP3	-1.5066	0.189	0.519	7.04049e-08	0.00152997
SF3B2	-1.65792	0.135	0.469	7.13971e-08	0.00155153
TAGLN2	-0.980598	0.811	0.808	7.15044e-08	0.00155386
EMC7	-1.43564	0.216	0.536	7.35938e-08	0.00159927
ISG15	-2.20402	0.095	0.423	7.48779e-08	0.00162717
SLIT3	0.951138	0.973	0.866	7.5321e-08	0.0016368
FER	1.03802	0.757	0.561	7.55845e-08	0.00164253
USP34	0.835973	0.946	0.708	7.6461e-08	0.00166157
AC010642.2	-1.75397	0.095	0.422	7.76033e-08	0.0016864
OSBPL8	0.679902	1	0.979	7.82327e-08	0.00170008
BUD31	-1.39305	0.216	0.542	7.92716e-08	0.00172265
ZSCAN16-AS1	-1.37832	0.162	0.51	8.11271e-08	0.00176297
RNF144A	1.15994	0.743	0.551	8.1546e-08	0.00177208
ARL6IP4	-0.796042	0.838	0.843	8.21816e-08	0.00178589
AP2S1	-0.824924	0.865	0.832	8.32637e-08	0.0018094
CZIB	-1.72572	0.108	0.44	8.57769e-08	0.00186402
FSCN1	-1.80054	0.095	0.425	8.63677e-08	0.00187686
ACP1	-1.51472	0.135	0.458	8.77941e-08	0.00190785
MEAF6	-2.19384	0.081	0.391	8.8518e-08	0.00192358
CTDNEP1	-1.40532	0.23	0.554	8.97934e-08	0.0019513
EI24	-2.09704	0.095	0.406	9.27938e-08	0.0020165
NAA10	-2.15494	0.068	0.376	9.37214e-08	0.00203666
CDK17	1.40192	0.595	0.446	9.44273e-08	0.002052
MRPL40	-1.4142	0.243	0.559	9.61456e-08	0.00208934
ZFPM2-AS1	1.00878	0.905	0.686	9.69751e-08	0.00210737
CCT8	-1.82177	0.122	0.44	9.73591e-08	0.00211571
MRPL43	-1.42294	0.135	0.474	9.89206e-08	0.00214964
CMTM6	-1.48437	0.108	0.448	1.005e-07	0.00218397
DLC1	0.994214	0.932	0.771	1.00953e-07	0.0021938
MCRIP1	-2.03348	0.081	0.396	1.04075e-07	0.00226165
PICALM	1.00754	0.905	0.712	1.06833e-07	0.0023216
CCDC107	-1.4722	0.108	0.442	1.101e-07	0.00239257
ARHGAP5	0.991553	0.838	0.633	1.12353e-07	0.00244155
RBM5	1.64214	0.514	0.325	1.1258e-07	0.00244647
MAZ	-1.66197	0.081	0.404	1.14968e-07	0.00249837
VPS25	-2.02391	0.081	0.389	1.20065e-07	0.00260914
PPARGC1A	1.7722	0.568	0.344	1.20392e-07	0.00261623
PSMC1	-1.93064	0.108	0.422	1.20866e-07	0.00262655
IMPDH2	-1.32275	0.257	0.573	1.21224e-07	0.00263431
PLTP	-1.41628	0.149	0.489	1.21253e-07	0.00263495
SCRG1	-1.01767	0.865	0.837	1.21656e-07	0.00264371
PDGFD	0.849249	0.973	0.916	1.2232e-07	0.00265814
TMEM205	-1.61844	0.149	0.47	1.22491e-07	0.00266186
ANAPC13	-1.54717	0.135	0.464	1.23279e-07	0.00267897
LSM2	-1.56311	0.149	0.481	1.24667e-07	0.00270913
JOSD2	-1.4881	0.135	0.476	1.25847e-07	0.00273478
LATS1	0.938407	0.851	0.68	1.262e-07	0.00274245
RAET1G	-1.87312	0.108	0.427	1.26898e-07	0.00275763
PRKCSH	-1.99555	0.108	0.415	1.31659e-07	0.00286107
SURF1	-1.73571	0.095	0.415	1.32095e-07	0.00287057
SNX9	0.815036	0.905	0.717	1.33282e-07	0.00289634
BSG	-0.866139	0.77	0.806	1.34658e-07	0.00292625
SMIM26	-1.23376	0.284	0.595	1.36172e-07	0.00295916
TIMM8B	-0.865499	0.784	0.809	1.4046e-07	0.00305233
TPGS1	-1.5952	0.122	0.442	1.4051e-07	0.00305343
RBM6	0.97582	0.838	0.656	1.42585e-07	0.00309851
LOXL1	-1.38307	0.162	0.5	1.42592e-07	0.00309868
ABHD14B	-2.136	0.081	0.385	1.4265e-07	0.00309992
CCT4	-1.62029	0.135	0.444	1.47491e-07	0.00320513
ASCC3	1.0201	0.784	0.599	1.49296e-07	0.00324434
LAGE3	-1.43283	0.23	0.542	1.52347e-07	0.00331066
ANKRD35	-2.17893	0.068	0.374	1.53172e-07	0.00332859
SCFD1	0.886111	0.905	0.718	1.56769e-07	0.00340675
STAG1	0.787488	0.986	0.812	1.60853e-07	0.00349549
LINC02802	-1.42888	0.176	0.504	1.60929e-07	0.00349715
COX5A	-1.44461	0.135	0.473	1.62331e-07	0.00352761
VMO1	-1.09898	0.986	0.947	1.67323e-07	0.0036361
AVIL	0.826935	0.919	0.764	1.73321e-07	0.00376643
ATP5MC3	-0.816526	0.811	0.824	1.74124e-07	0.00378389
LSM1	-1.76034	0.081	0.396	1.78034e-07	0.00386885
SLC39A1	-1.93922	0.095	0.403	1.86153e-07	0.00404529
G0S2	-2.5702	0.068	0.368	1.8671e-07	0.00405739
DDX18	-1.28595	0.149	0.489	1.86887e-07	0.00406123
RSL1D1	-1.31354	0.176	0.512	1.88577e-07	0.00409797
DDX17	0.866878	0.932	0.807	1.97646e-07	0.00429505
COX7A1	-1.67515	0.135	0.453	2.04788e-07	0.00445025
MPC1	-1.68909	0.149	0.456	2.07876e-07	0.00451735
ATP5PO	-0.786325	0.811	0.822	2.13871e-07	0.00464763
HERC4	0.969498	0.865	0.638	2.15903e-07	0.00469179
FAM229B	-1.88407	0.081	0.392	2.16345e-07	0.00470138
XRCC6	-1.30532	0.23	0.558	2.2031e-07	0.00478757
EBPL	-1.92668	0.095	0.395	2.33706e-07	0.00507867
WWTR1	0.835328	0.919	0.702	2.40191e-07	0.00521959
CD74	-1.11079	0.932	0.9	2.43391e-07	0.00528912
BBX	0.830498	0.932	0.737	2.44516e-07	0.00531358
RNF181	-1.26666	0.162	0.504	2.4468e-07	0.00531714
PRKCA	1.14098	0.77	0.568	2.45388e-07	0.00533252
SBDS	-1.27664	0.27	0.564	2.48263e-07	0.005395
COPE	-0.800886	0.797	0.816	2.51512e-07	0.0054656
RAB5IF	-1.92531	0.135	0.429	2.52253e-07	0.00548171
PHLDA3	-2.06603	0.095	0.392	2.55432e-07	0.0055508
UQCRH	-0.580767	0.892	0.914	2.60653e-07	0.00566424
COPZ2	-0.706013	0.946	0.886	2.62529e-07	0.00570502
BLVRB	-1.54069	0.122	0.444	2.63338e-07	0.0057226
TXNDC17	-2.27122	0.068	0.361	2.64115e-07	0.00573948
RHOA	-0.745216	0.811	0.85	2.65406e-07	0.00576754
NDUFS2	-1.49432	0.135	0.46	2.75962e-07	0.00599692
PSMB10	-2.08539	0.068	0.371	2.76731e-07	0.00601364
LSP1	-1.71609	0.108	0.427	2.82657e-07	0.00614242
DNPH1	-1.79169	0.095	0.398	3.00316e-07	0.00652616
HSPB6	-0.760195	0.919	0.85	3.15308e-07	0.00685196
HIST1H4C	-2.47842	0.068	0.353	3.23476e-07	0.00702945
SELENBP1	-1.4001	0.149	0.477	3.24981e-07	0.00706215
MRPL17	-1.56076	0.149	0.458	3.25481e-07	0.00707303
VAMP5	-0.934576	0.757	0.794	3.29611e-07	0.00716277
SNHG9	-1.53422	0.149	0.467	3.34996e-07	0.00727979
GLMP	-1.85789	0.081	0.381	3.36303e-07	0.0073082
PDZD11	-1.76376	0.095	0.396	3.41737e-07	0.00742628
PDAP1	-1.23001	0.149	0.488	3.46668e-07	0.00753345
CYB5A	-1.91741	0.081	0.38	3.49899e-07	0.00760366
MMP23B	-1.73475	0.176	0.478	3.51415e-07	0.0076366
ARL5A	-1.37969	0.122	0.451	3.51651e-07	0.00764173
DNAJB9	-2.18333	0.081	0.373	3.52874e-07	0.0076683
CRABP2	-2.29391	0.054	0.352	3.55172e-07	0.00771825
ETV6	1.00752	0.865	0.728	3.68374e-07	0.00800514
MAGEH1	-1.79748	0.122	0.422	3.71238e-07	0.00806737
KLHDC3	-2.53992	0.041	0.324	3.73286e-07	0.00811189
P4HB	-0.681145	0.932	0.888	3.73348e-07	0.00811323
ATM	1.01979	0.743	0.578	3.88306e-07	0.00843827
FXYD1	-1.64104	0.162	0.464	3.92031e-07	0.00851923
SMYD3	0.971304	0.905	0.707	3.94129e-07	0.00856481
MFSD10	-1.50585	0.068	0.371	3.95499e-07	0.00859458
SPAG7	-1.65329	0.149	0.449	4.05485e-07	0.0088116
ZNF609	1.0394	0.703	0.551	4.08893e-07	0.00888566
DLEU2	0.778385	0.986	0.825	4.23431e-07	0.00920159
ZFPM2	0.753456	0.946	0.821	4.3401e-07	0.00943147
SPCS2	-0.752699	0.838	0.846	4.34769e-07	0.00944797
RTL8C	-1.07716	0.284	0.581	4.48545e-07	0.00974733
ITGB1BP1	-1.12471	0.216	0.534	4.4967e-07	0.00977178
CLTB	-1.30711	0.189	0.516	4.54099e-07	0.00986803
HSD17B10	-1.90638	0.108	0.4	4.58353e-07	0.00996047
RAN	-0.878073	0.851	0.805	4.71461e-07	0.0102453
SRPX	-1.4584	0.162	0.479	4.73069e-07	0.0102803
PRR13	-1.6774	0.122	0.425	4.82312e-07	0.0104811
LUC7L2	0.977155	0.743	0.586	4.8457e-07	0.0105302
PRKD1	0.829965	0.932	0.723	4.84963e-07	0.0105387
BTF3L4	-1.55602	0.176	0.472	4.85288e-07	0.0105458
AUP1	-1.86929	0.095	0.39	4.94961e-07	0.010756
DCTN6	-2.36111	0.054	0.336	5.16226e-07	0.0112181
SNRPB2	-1.25451	0.27	0.566	5.16741e-07	0.0112293
EIF3I	-1.35555	0.216	0.522	5.30041e-07	0.0115183
SRA1	-1.66816	0.122	0.419	5.3139e-07	0.0115476
TGFB1I1	-2.29	0.068	0.351	5.47393e-07	0.0118954
RSL24D1	-1.20531	0.338	0.606	5.48843e-07	0.0119269
GTF3A	-1.94918	0.108	0.396	5.52033e-07	0.0119962
GAA	-1.37608	0.122	0.434	5.59322e-07	0.0121546
B3GAT3	-1.31471	0.189	0.506	5.90662e-07	0.0128357
UBE2M	-1.35009	0.176	0.488	5.99171e-07	0.0130206
PPCS	-1.42765	0.135	0.445	6.01407e-07	0.0130692
RAB14	-1.38905	0.149	0.452	6.01438e-07	0.0130698
YAP1	1.01273	0.784	0.604	6.16098e-07	0.0133884
SEC62	-0.529608	0.973	0.932	6.18334e-07	0.013437
LINGO2	1.68009	0.608	0.426	6.19024e-07	0.013452
CFB	-1.61289	0.23	0.515	6.22852e-07	0.0135352
CERCAM	-0.642036	0.932	0.9	6.23768e-07	0.0135551
SETBP1	1.01233	0.905	0.702	6.39857e-07	0.0139047
SNHG14	1.32223	0.622	0.489	6.45375e-07	0.0140247
MSC-AS1	0.975616	0.743	0.569	6.51662e-07	0.0141613
EIF3K	-0.656305	0.878	0.861	6.55485e-07	0.0142443
MFAP2	-1.00539	0.757	0.768	6.56056e-07	0.0142568
TCF4	0.67326	0.986	0.914	6.67714e-07	0.0145101
MPST	-2.01516	0.095	0.379	6.7236e-07	0.0146111
UBE2E2	0.99747	0.865	0.679	6.75763e-07	0.014685
FBLN5	-1.67535	0.135	0.432	6.86528e-07	0.0149189
TBL1X	1.12064	0.73	0.541	6.88583e-07	0.0149636
PCMT1	-0.621868	0.919	0.914	6.94098e-07	0.0150834
DSTN	-0.668304	0.892	0.865	7.00759e-07	0.0152282
PDXK	-1.24852	0.135	0.45	7.01583e-07	0.0152461
TCF7L2	0.862248	0.946	0.755	7.04475e-07	0.0153089
VPS29	-1.17452	0.257	0.561	7.21469e-07	0.0156782
CHCHD5	-1.5941	0.135	0.434	7.24034e-07	0.015734
PDZRN4	0.956225	0.973	0.92	7.28071e-07	0.0158217
CYCS	-1.15488	0.216	0.541	7.46533e-07	0.0162229
GET3	-1.87906	0.081	0.364	7.65592e-07	0.0166371
MAGOH	-1.93022	0.095	0.378	7.72679e-07	0.0167911
EPB41L2	0.919569	0.919	0.806	7.80271e-07	0.0169561
RUNX2	0.709667	0.959	0.85	7.91656e-07	0.0172035
TRIR	-0.808794	0.784	0.806	7.93908e-07	0.0172524
DNAJC19	-2.00283	0.108	0.386	8.26933e-07	0.0179701
TCEAL3	-1.1376	0.203	0.513	8.34514e-07	0.0181348
ARPC4	-1.78244	0.108	0.397	8.41331e-07	0.018283
MT-ND2	-0.289505	0.986	0.993	8.4394e-07	0.0183397
DSEL	-0.744316	0.135	0.457	8.45278e-07	0.0183687
NUDC	-1.21946	0.176	0.491	8.45428e-07	0.018372
TUBA1B	-1.06572	0.811	0.8	8.52326e-07	0.0185219
UBE2L3	-1.17242	0.243	0.554	8.63555e-07	0.0187659
MDH2	-1.07613	0.243	0.556	8.73968e-07	0.0189922
PLOD1	-1.39691	0.108	0.411	8.79708e-07	0.0191169
ITPR2	1.0779	0.716	0.545	8.87318e-07	0.0192823
SNHG16	-1.1537	0.216	0.53	8.87451e-07	0.0192852
SMIM20	-1.82852	0.095	0.382	8.98287e-07	0.0195207
EBF1	0.83294	1	0.921	9.10559e-07	0.0197874
BTG3	-2.28891	0.041	0.312	9.16225e-07	0.0199105
FNIP1	0.905449	0.784	0.584	9.19042e-07	0.0199717
SLC39A7	-1.10484	0.122	0.448	9.20121e-07	0.0199952
ROR2	0.829504	0.959	0.844	9.2514e-07	0.0201042
JMJD1C	0.700092	0.973	0.86	9.36883e-07	0.0203594
SMIM30	-1.64018	0.162	0.445	9.37036e-07	0.0203627
M6PR	-1.92836	0.081	0.365	9.42204e-07	0.020475
TUBB4B	-2.01994	0.108	0.391	9.42362e-07	0.0204785
YBX3	-0.644858	0.865	0.857	9.51453e-07	0.020676
DNAJB1	-0.834364	0.959	0.954	9.65687e-07	0.0209854
PTPRD	0.933335	0.878	0.645	9.67737e-07	0.0210299
MTX1	-1.89441	0.054	0.334	9.76043e-07	0.0212104
RAD23A	-1.16802	0.176	0.503	1.00057e-06	0.0217435
MPLKIP	-2.18057	0.068	0.343	1.0042e-06	0.0218222
CRELD2	-1.84105	0.095	0.38	1.00454e-06	0.0218296
KDELR1	-0.662259	0.932	0.863	1.00769e-06	0.0218982
CASC4	0.731944	0.892	0.657	1.00965e-06	0.0219408
EIF4A2	-0.670542	0.838	0.846	1.01392e-06	0.0220335
LAMTOR5	-0.864759	0.838	0.812	1.03281e-06	0.0224439
BORCS7	-1.10421	0.216	0.535	1.04184e-06	0.0226403
CNPY3	-2.00493	0.068	0.348	1.04323e-06	0.0226704
MIR4458HG	-2.18559	0.068	0.342	1.04696e-06	0.0227516
ARL2	-1.23704	0.297	0.572	1.05981e-06	0.0230308
SMDT1	-1.24615	0.257	0.553	1.06813e-06	0.0232115
ATP1B3	-1.11462	0.23	0.529	1.10826e-06	0.0240837
NFKBIA	-2.06051	0.095	0.381	1.11019e-06	0.0241255
ALDH9A1	-1.65461	0.095	0.374	1.11461e-06	0.0242217
MRPS36	-1.34685	0.135	0.437	1.11627e-06	0.0242577
ERH	-0.677637	0.824	0.832	1.12953e-06	0.0245459
SNRPC	-1.62535	0.108	0.4	1.1563e-06	0.0251276
SH3BGRL3	-0.882772	0.797	0.805	1.15961e-06	0.0251995
MRPL47	-1.78565	0.095	0.379	1.16049e-06	0.0252186
MRPL21	-2.26365	0.054	0.324	1.18189e-06	0.0256837
CHMP3	-0.915859	0.23	0.535	1.18386e-06	0.0257265
TIMM13	-1.13474	0.311	0.585	1.19398e-06	0.0259464
ADRM1	-1.9646	0.068	0.346	1.20396e-06	0.0261632
CLASP1	0.992378	0.716	0.563	1.20843e-06	0.0262605
ABHD14A	-2.15315	0.068	0.34	1.23043e-06	0.0267385
NME1	-1.33272	0.324	0.571	1.23223e-06	0.0267776
RANBP1	-1.13004	0.297	0.584	1.30569e-06	0.028374
COX7B	-0.595243	0.811	0.844	1.30843e-06	0.0284334
ATRX	0.756899	0.946	0.769	1.31093e-06	0.0284878
CCT5	-1.6425	0.108	0.392	1.34729e-06	0.0292779
DPY30	-1.30138	0.108	0.413	1.3489e-06	0.0293129
HYAL2	-1.94918	0.068	0.34	1.36177e-06	0.0295927
TUBB3	-1.66124	0.095	0.382	1.37299e-06	0.0298364
NR2F2	-1.56356	0.108	0.402	1.39487e-06	0.0303119
TGFBR3	1.04077	0.892	0.695	1.40112e-06	0.0304477
CALM1	-0.706526	0.865	0.853	1.40791e-06	0.0305954
FYN	0.688218	0.986	0.873	1.40799e-06	0.030597
COPS9	-0.79697	0.784	0.801	1.4162e-06	0.0307754
DNAH14	0.898552	0.73	0.537	1.44658e-06	0.0314356
H2AFV	-1.22593	0.162	0.461	1.45695e-06	0.0316611
DACH1	1.30192	0.608	0.412	1.47577e-06	0.0320699
RHOC	-0.805418	0.824	0.812	1.49631e-06	0.0325162
POLR2E	-1.54571	0.135	0.424	1.49958e-06	0.0325875
RALGAPA1	0.976686	0.73	0.57	1.50572e-06	0.0327207
RTL8A	-1.88147	0.054	0.327	1.51631e-06	0.032951
PKM	-0.61597	0.959	0.924	1.52084e-06	0.0330494
PLAUR	-1.45424	0.135	0.434	1.54872e-06	0.0336552
DNAJC1	0.707154	1	0.871	1.56307e-06	0.0339672
ATF4	-1.22222	0.162	0.471	1.57461e-06	0.0342178
APMAP	-1.78472	0.095	0.374	1.57663e-06	0.0342618
CCDC28B	-1.7405	0.068	0.349	1.58525e-06	0.0344492
CASK	0.715025	0.973	0.824	1.62269e-06	0.0352626
DGCR6L	-1.8616	0.081	0.358	1.62623e-06	0.0353396
KCNQ1OT1	0.840773	0.959	0.794	1.6669e-06	0.0362233
NAA20	-1.9395	0.108	0.376	1.67617e-06	0.0364248
NSMCE1	-1.6288	0.108	0.394	1.69736e-06	0.0368854
CYC1	-1.28755	0.108	0.409	1.71486e-06	0.0372657
PTRHD1	-1.51651	0.122	0.414	1.71661e-06	0.0373038
CHCHD1	-1.42542	0.149	0.442	1.75906e-06	0.0382262
H2AFJ	-0.894151	0.743	0.769	1.76776e-06	0.0384151
AGPAT4	1.47649	0.541	0.374	1.77358e-06	0.0385416
LMNA	-0.765806	0.905	0.875	1.78269e-06	0.0387395
AIMP1	-1.23153	0.135	0.436	1.89066e-06	0.0410858
MRPL55	-1.53128	0.122	0.403	1.90269e-06	0.0413473
ABHD17A	-1.60175	0.135	0.415	1.91095e-06	0.0415268
MRPS12	-2.03348	0.054	0.318	1.93749e-06	0.0421036
RBFOX2	0.71622	0.986	0.825	1.94309e-06	0.0422253
C4orf48	-1.28503	0.257	0.531	1.95036e-06	0.0423833
ANAPC11	-0.811422	0.77	0.788	2.00061e-06	0.0434753
HNRNPF	-1.15735	0.311	0.576	2.05994e-06	0.0447645
HINT2	-2.11154	0.068	0.333	2.06517e-06	0.0448781
MAPK8	1.05102	0.676	0.505	2.07231e-06	0.0450335
PIGT	-1.17112	0.216	0.514	2.07346e-06	0.0450585
LSM10	-1.27861	0.162	0.455	2.07709e-06	0.0451372
CWC15	-1.332	0.149	0.436	2.11997e-06	0.0460691
EIF3L	-1.0806	0.243	0.541	2.16506e-06	0.0470488
GGT5	-1.65927	0.122	0.402	2.17177e-06	0.0471948
POP7	-2.34382	0.041	0.298	2.18204e-06	0.047418
MTIF3	-1.43283	0.122	0.412	2.18505e-06	0.0474833
UTRN	0.996163	0.77	0.619	2.1876e-06	0.0475388
ARPC1B	-0.895352	0.77	0.775	2.18825e-06	0.0475529
IGFBP7	-0.94808	0.946	0.871	2.19046e-06	0.047601
LAMP2	-1.19004	0.324	0.58	2.20339e-06	0.0478819
SENP6	0.925976	0.716	0.597	2.20463e-06	0.0479089
MED4	-1.24993	0.149	0.452	2.23179e-06	0.0484991
MRPS16	-1.31148	0.176	0.466	2.23533e-06	0.0485759
FAM174C	-1.56369	0.095	0.376	2.27579e-06	0.0494552
PID1	1.24607	0.73	0.543	2.2908e-06	0.0497814
RBM8A	-1.18766	0.351	0.591	2.3004e-06	0.0499899
MRPS18C	-1.2488	0.135	0.439	2.30683e-06	0.0501298
FAM32A	-2.43283	0.041	0.297	2.32403e-06	0.0505035
FAF1	0.956744	0.851	0.718	2.33487e-06	0.0507391
C5orf15	-1.22222	0.176	0.472	2.3356e-06	0.050755
HLA-DRA	-1.18632	0.919	0.851	2.34816e-06	0.0510279
TMEM101	-4.31267	0	0.234	2.37446e-06	0.0515995
MRPS7	-2.13665	0.081	0.341	2.38712e-06	0.0518744
NINJ1	-2.10413	0.054	0.319	2.40085e-06	0.0521729
CLU	-0.778331	0.973	0.966	2.41003e-06	0.0523723
LSM4	-1.70355	0.108	0.383	2.41215e-06	0.0524184
EIF3E	-0.544194	0.959	0.904	2.4577e-06	0.0534082
AGTRAP	-2.43991	0.054	0.308	2.46348e-06	0.053534
MRPS26	-1.80039	0.108	0.377	2.47108e-06	0.053699
TXN	-0.776264	0.824	0.815	2.47498e-06	0.0537838
MYO3A	1.91776	0.419	0.217	2.52788e-06	0.0549334
SNRPD2	-0.71875	0.824	0.818	2.55544e-06	0.0555322
EIF3M	-0.98913	0.27	0.547	2.55663e-06	0.0555582
CDKN1C	-1.14152	0.838	0.785	2.55763e-06	0.0555799
SRP72	-1.16777	0.162	0.466	2.58109e-06	0.0560897
LSM8	-1.18993	0.176	0.472	2.59101e-06	0.0563053
C15orf61	-2.29651	0.068	0.324	2.60209e-06	0.056546
ARHGDIA	-1.17115	0.162	0.471	2.61987e-06	0.0569324
POLE4	-1.36766	0.162	0.449	2.63441e-06	0.0572483
TCEA2	-1.38066	0.122	0.41	2.63518e-06	0.0572651
CIRBP	-0.483758	0.986	0.956	2.68692e-06	0.0583895
ISLR	-1.16719	0.243	0.523	2.7113e-06	0.0589193
ZNF358	-2.45396	0.054	0.306	2.74985e-06	0.059757
PPM1G	-1.65353	0.122	0.395	2.8102e-06	0.0610684
VCAN	0.423042	1	1	2.8687e-06	0.0623398
JTB	-0.700332	0.811	0.821	2.98536e-06	0.0648748
ARPC2	-0.64832	0.905	0.865	2.9863e-06	0.0648954
SEM1	-0.476207	0.932	0.928	2.99423e-06	0.0650676
NPTX2	-2.26079	0.054	0.314	3.03927e-06	0.0660465
PHB	-1.32864	0.162	0.448	3.06106e-06	0.06652
GPX7	-1.07599	0.284	0.558	3.09917e-06	0.0673482
PUF60	-1.70764	0.095	0.365	3.11126e-06	0.0676108
COX17	-1.30228	0.149	0.435	3.12479e-06	0.0679048
COP1	0.823695	0.851	0.695	3.12908e-06	0.067998
NSMCE2	0.827658	0.811	0.611	3.15931e-06	0.068655
MRPL27	-0.98936	0.23	0.528	3.21856e-06	0.0699426
PRDX6	-0.637892	0.905	0.853	3.22681e-06	0.0701219
RNF7	-0.761519	0.811	0.801	3.24123e-06	0.0704352
MRPL11	-1.78852	0.081	0.343	3.24739e-06	0.0705689
SCAMP2	-2.24917	0.068	0.321	3.25359e-06	0.0707037
VTI1B	-1.37929	0.176	0.457	3.26874e-06	0.071033
TMEM9B	-1.43647	0.108	0.386	3.38598e-06	0.0735808
ZNRD2	-3.40447	0.014	0.248	3.51467e-06	0.0763772
CBX1	-1.73963	0.122	0.386	3.51948e-06	0.0764819
CTSA	-1.04899	0.257	0.555	3.52972e-06	0.0767043
TIMM10	-2.09241	0.081	0.336	3.56554e-06	0.0774827
GNG5	-0.615301	0.919	0.872	3.60704e-06	0.0783846
HSPE1	-0.833737	0.797	0.778	3.64574e-06	0.0792256
IFT20	-1.23138	0.162	0.458	3.78441e-06	0.082239
NCOA2	0.914547	0.77	0.61	3.82408e-06	0.0831012
SUMO3	-1.56154	0.135	0.4	3.86046e-06	0.0838917
WBP1	-1.17664	0.149	0.451	3.89138e-06	0.0845635
ZNF593	-2.20484	0.054	0.306	3.92737e-06	0.0853458
CCND1	-0.565915	0.946	0.875	3.97446e-06	0.0863691
AL445250.1	1.51595	0.554	0.415	4.03799e-06	0.0877495
CAMK2N1	-1.90013	0.054	0.316	4.07702e-06	0.0885976
SCAF11	0.763777	0.851	0.658	4.09845e-06	0.0890635
LRP10	-1.44731	0.095	0.373	4.12437e-06	0.0896267
ZNF700	1.28699	0.662	0.563	4.1644e-06	0.0904966
CD2BP2	-2.49927	0.027	0.269	4.19022e-06	0.0910577
SNRPN	-0.96634	0.27	0.566	4.24459e-06	0.0922393
SRPRB	-1.30343	0.108	0.389	4.28934e-06	0.0932116
YIPF5	-0.919344	0.176	0.5	4.36518e-06	0.0948597
CD9	-1.83851	0.068	0.339	4.3721e-06	0.09501
RPA2	-1.10808	0.176	0.461	4.38731e-06	0.0953407
EIF4EBP1	-1.90297	0.122	0.376	4.41947e-06	0.0960396
MTHFD1L	0.789013	0.973	0.885	4.431e-06	0.09629
PARD3	0.936402	0.865	0.722	4.43923e-06	0.096469
DPT	-2.003	0.108	0.377	4.45239e-06	0.0967548
ADIRF	-1.13228	0.135	0.428	4.49589e-06	0.0977002
C4orf3	-0.601571	0.919	0.86	4.49626e-06	0.0977082
FBXW7	1.25574	0.595	0.475	4.55219e-06	0.0989236
RASD1	-1.85027	0.122	0.388	4.56603e-06	0.0992243
HNRNPAB	-1.57177	0.162	0.425	4.59701e-06	0.0998977
FBXO11	0.749667	0.838	0.631	4.62485e-06	0.100503
ETFB	-0.697881	0.838	0.815	4.63721e-06	0.100771
TMEM35B	-1.02481	0.405	0.628	4.68105e-06	0.101724
PET100	-1.02173	0.378	0.613	4.85345e-06	0.10547
RAD51B	0.847531	0.838	0.589	4.85907e-06	0.105592
CILP2	-1.27531	0.122	0.414	4.93866e-06	0.107322
CCT3	-1.077	0.216	0.516	4.96268e-06	0.107844
FBXW5	-1.53735	0.108	0.374	5.00611e-06	0.108788
TMEM14C	-0.619769	0.784	0.803	5.11101e-06	0.111067
ELOC	-0.921224	0.27	0.566	5.1383e-06	0.11166
TBC1D5	0.902816	0.932	0.792	5.17026e-06	0.112355
CENPX	-2.91995	0.027	0.261	5.18233e-06	0.112617
EFNA5	1.04197	0.878	0.683	5.22138e-06	0.113466
SNED1	0.717796	0.932	0.757	5.2324e-06	0.113705
PSMG2	-0.859039	0.203	0.511	5.26432e-06	0.114399
SPCS1	-0.584419	0.851	0.834	5.28497e-06	0.114848
VASN	-1.98792	0.081	0.334	5.33682e-06	0.115974
PLAAT4	-1.40566	0.284	0.536	5.36849e-06	0.116663
ZNF32	-2.32355	0.041	0.284	5.42738e-06	0.117942
ATP6V1G1	-0.590829	0.878	0.857	5.47731e-06	0.119027
GALNT10	0.823705	0.919	0.685	5.48719e-06	0.119242
GSTT2B	-0.975881	0.162	0.463	5.55712e-06	0.120762
SNORC	2.17598	0.122	0.029	5.5887e-06	0.121448
GIHCG	-0.512449	0.973	0.905	5.67871e-06	0.123404
UGCG	-1.19326	0.162	0.459	5.76273e-06	0.12523
PFDN1	-1.38124	0.108	0.382	5.95582e-06	0.129426
THBS2	-1.60388	0.122	0.387	5.97905e-06	0.129931
PDLIM2	-1.11287	0.297	0.562	5.99634e-06	0.130306
DDAH2	-0.937437	0.284	0.562	5.99828e-06	0.130349
ATP5F1D	-0.590193	0.851	0.854	6.03628e-06	0.131174
ALKBH7	-0.810847	0.77	0.782	6.08291e-06	0.132188
BOLA3	-1.44851	0.095	0.355	6.1846e-06	0.134397
PSENEN	-1.62828	0.081	0.344	6.22311e-06	0.135234
EMC3	-1.19301	0.176	0.447	6.36576e-06	0.138334
SLC39A3	-2.51192	0.027	0.263	6.37107e-06	0.13845
MGAT4C	0.755547	0.932	0.798	6.40339e-06	0.139152
TMEM160	-1.76471	0.081	0.338	6.45495e-06	0.140272
ADGRL1	0.842883	0.757	0.611	6.48852e-06	0.141002
UBE2A	-1.32718	0.095	0.356	6.615e-06	0.143751
ANXA6	-1.02349	0.257	0.548	6.67811e-06	0.145122
DEXI	-1.603	0.108	0.364	6.68191e-06	0.145205
S100A13	-0.857473	0.811	0.79	6.71929e-06	0.146017
CYP1B1	-0.671355	0.946	0.903	6.76554e-06	0.147022
COX14	-0.951472	0.338	0.601	6.79059e-06	0.147566
TMEM176B	-1.00038	0.797	0.763	6.80345e-06	0.147846
LDB2	0.940499	0.838	0.626	6.84315e-06	0.148708
VPS28	-0.78451	0.635	0.757	6.8483e-06	0.14882
SERPINH1	-0.650593	0.878	0.869	6.87613e-06	0.149425
ELOF1	-2.05668	0.081	0.326	6.92702e-06	0.150531
CCDC124	-1.97072	0.095	0.341	7.07035e-06	0.153646
TADA3	-1.18017	0.176	0.457	7.10388e-06	0.154374
TNFSF12	-2.52723	0.027	0.261	7.11661e-06	0.154651
POLD4	-0.906849	0.257	0.545	7.19068e-06	0.156261
PFDN6	-2.59881	0.041	0.274	7.20524e-06	0.156577
BTBD11	1.27738	0.662	0.495	7.20948e-06	0.156669
TMED4	-0.988409	0.23	0.532	7.26472e-06	0.15787
HEBP1	-1.04939	0.122	0.409	7.27767e-06	0.158151
IFNGR2	-1.15315	0.189	0.48	7.31457e-06	0.158953
B4GALT2	-1.31496	0.108	0.368	7.32235e-06	0.159122
MMADHC	-1.58956	0.108	0.368	7.33664e-06	0.159433
TP53I3	-0.959829	0.203	0.507	7.41604e-06	0.161158
LINC01116	-1.28017	0.189	0.464	7.51793e-06	0.163372
THOC7	-0.942667	0.216	0.511	7.60527e-06	0.16527
CAPNS1	-1.01601	0.284	0.559	7.62063e-06	0.165604
NAXE	-1.8858	0.081	0.33	7.65788e-06	0.166413
ITPA	-2.03348	0.068	0.313	7.67586e-06	0.166804
HNMT	-0.979301	0.257	0.547	7.70616e-06	0.167463
CARHSP1	-1.44656	0.081	0.342	7.70658e-06	0.167472
ARL6IP1	-0.939103	0.189	0.493	7.77493e-06	0.168957
TM9SF1	-1.39258	0.122	0.388	7.83867e-06	0.170342
CLPP	-1.24549	0.095	0.365	7.86318e-06	0.170875
PRELID1	-0.754133	0.838	0.801	7.87568e-06	0.171146
YPEL3	-1.79263	0.095	0.345	7.93141e-06	0.172357
HIKESHI	-0.989264	0.176	0.475	8.07402e-06	0.175457
TTC17	0.909268	0.784	0.61	8.11865e-06	0.176426
RABGAP1L	0.728005	0.797	0.573	8.21529e-06	0.178526
NDUFA12	-0.792532	0.757	0.771	8.23573e-06	0.178971
ARPC5L	-1.48033	0.095	0.356	8.2457e-06	0.179187
EPC1	0.927133	0.77	0.615	8.24984e-06	0.179277
A1BG	-1.91995	0.095	0.345	8.30323e-06	0.180437
ABCA1	0.693377	0.973	0.774	8.40129e-06	0.182568
EMC4	-0.975006	0.162	0.458	8.42899e-06	0.18317
LRRN4CL	-1.71965	0.122	0.376	8.4734e-06	0.184135
PYCARD	-1.48983	0.095	0.356	8.49841e-06	0.184679
MPV17	-1.40555	0.122	0.391	8.52003e-06	0.185149
ECH1	-0.917644	0.257	0.553	8.57095e-06	0.186255
COA4	-1.02807	0.216	0.505	8.5977e-06	0.186837
TMEM54	-1.57177	0.095	0.358	8.62585e-06	0.187448
SEMA5A	0.815133	0.797	0.593	8.63233e-06	0.187589
ITGAE	-0.996037	0.162	0.455	8.65553e-06	0.188093
EIF4A3	-1.15756	0.216	0.492	8.81154e-06	0.191484
MYO9A	1.0674	0.73	0.6	8.83151e-06	0.191918
RNF24	0.844165	0.946	0.78	8.85058e-06	0.192332
SYF2	-0.956473	0.189	0.487	8.92651e-06	0.193982
MAF1	-1.5189	0.068	0.323	8.9302e-06	0.194062
RNASEH2C	-0.981637	0.297	0.573	8.96913e-06	0.194908
PIN1	-1.42371	0.122	0.38	9.07124e-06	0.197127
ERCC1	-0.965478	0.23	0.519	9.07591e-06	0.197229
CETN2	-1.44641	0.122	0.385	9.08242e-06	0.19737
COMMD2	-1.90297	0.054	0.299	9.17808e-06	0.199449
DERL2	-1.65286	0.095	0.348	9.19343e-06	0.199782
HSBP1	-0.7244	0.811	0.794	9.25885e-06	0.201204
TSR3	-1.4478	0.081	0.339	9.51669e-06	0.206807
CTSF	-1.22405	0.108	0.381	9.6116e-06	0.20887
NKTR	0.990111	0.797	0.651	9.63101e-06	0.209291
CDH11	0.616434	0.973	0.893	9.88755e-06	0.214866
ADK	0.850447	0.878	0.705	9.91702e-06	0.215507
ATP6V1F	-0.810819	0.662	0.743	9.97949e-06	0.216864
IMMP2L	1.12089	0.703	0.55	9.97979e-06	0.216871
MEA1	-1.14182	0.189	0.465	1.00881e-05	0.219224
H1FX	-1.38131	0.23	0.485	1.0119e-05	0.219896
PIBF1	0.919501	0.784	0.597	1.02454e-05	0.222642
SND1	0.878642	0.77	0.608	1.02543e-05	0.222836
CAMSAP2	1.25228	0.622	0.505	1.02591e-05	0.22294
EIF4E2	-1.06135	0.189	0.477	1.0687e-05	0.232239
RPN1	-1.13226	0.135	0.411	1.07798e-05	0.234256
SOD3	-1.10979	0.486	0.645	1.08351e-05	0.235457
AKR1A1	-0.998705	0.392	0.614	1.0891e-05	0.236672
CPXM1	-0.908348	0.703	0.739	1.12183e-05	0.243784
NECTIN2	-1.13659	0.122	0.388	1.12317e-05	0.244076
AF117829.1	1.07388	0.622	0.492	1.12345e-05	0.244138
MGAT1	-1.08179	0.149	0.429	1.12654e-05	0.244809
STRAP	-1.01533	0.297	0.572	1.16389e-05	0.252926
PSMD2	-1.33972	0.149	0.414	1.17692e-05	0.255755
NUDT1	-1.74262	0.081	0.328	1.18438e-05	0.257378
PDHA1	-2.12659	0.068	0.301	1.18675e-05	0.257892
TPST1	0.638953	0.973	0.794	1.19913e-05	0.260583
C7orf50	-1.22761	0.135	0.407	1.20361e-05	0.261556
FMC1	-0.977091	0.149	0.438	1.2161e-05	0.26427
B4GALT7	-1.47207	0.081	0.334	1.22317e-05	0.265808
GLOD4	-2.818	0.027	0.247	1.24023e-05	0.269514
RAB32	-1.66297	0.095	0.343	1.25622e-05	0.272989
COPZ1	-0.969437	0.27	0.55	1.25814e-05	0.273406
PCYOX1	-1.41598	0.095	0.35	1.26425e-05	0.274735
NDUFV1	-1.01385	0.189	0.475	1.2687e-05	0.275701
FAM91A1	0.881234	0.77	0.581	1.2696e-05	0.275896
TPBG	-1.10201	0.23	0.508	1.27092e-05	0.276183
FHL3	-2.04568	0.081	0.316	1.2836e-05	0.278938
FIBP	-1.04979	0.284	0.54	1.29282e-05	0.280943
MRPS33	-0.941206	0.203	0.491	1.29624e-05	0.281686
SLC25A11	-1.22199	0.135	0.406	1.30285e-05	0.283123
CDIPT	-1.69093	0.108	0.353	1.31303e-05	0.285334
ADI1	-1.02396	0.405	0.617	1.32073e-05	0.287008
PSD3	0.94718	0.784	0.636	1.33589e-05	0.290303
UBE2V2	-1.12252	0.135	0.414	1.33843e-05	0.290854
SIPA1L3	1.43029	0.568	0.443	1.33888e-05	0.290952
YIPF3	-1.05771	0.311	0.557	1.34856e-05	0.293056
KMT2E	1.00884	0.689	0.583	1.36564e-05	0.296767
PTBP2	0.831235	0.743	0.599	1.37671e-05	0.299173
CTSZ	-1.04313	0.338	0.583	1.3847e-05	0.30091
DOCK4	1.09523	0.743	0.611	1.39309e-05	0.302732
NMRAL1	-1.67313	0.081	0.321	1.39317e-05	0.30275
KDM2A	1.02517	0.743	0.601	1.40806e-05	0.305986
ZNF433-AS1	0.812992	0.905	0.751	1.45492e-05	0.316168
PA2G4	-0.989934	0.311	0.566	1.46838e-05	0.319093
LLPH	-2.76888	0.027	0.245	1.46853e-05	0.319127
UBE2V1	-0.941925	0.284	0.559	1.47537e-05	0.320612
CSRP1	-2.22319	0.068	0.297	1.47613e-05	0.320777
COTL1	-1.82402	0.108	0.345	1.47914e-05	0.321433
C1QTNF6	-1.31267	0.135	0.397	1.51351e-05	0.328901
NT5C	-1.77408	0.095	0.335	1.5164e-05	0.329529
COPS6	-0.96471	0.378	0.606	1.51728e-05	0.329721
ZNF462	0.8297	0.757	0.609	1.54286e-05	0.335278
ABCC9	0.773069	0.959	0.79	1.55042e-05	0.336921
APRT	-0.767457	0.811	0.796	1.5579e-05	0.338547
WDR13	-1.9127	0.068	0.302	1.5686e-05	0.340872
SNHG19	-1.35842	0.122	0.381	1.59463e-05	0.34653
PLIN3	-1.09628	0.23	0.507	1.60289e-05	0.348324
IMP4	-2.27688	0.014	0.229	1.60379e-05	0.348519
SH3D19	0.730158	0.878	0.681	1.60479e-05	0.348737
RHEB	-0.938389	0.338	0.586	1.61175e-05	0.350249
LAMTOR1	-0.983086	0.486	0.647	1.61387e-05	0.35071
C12orf10	-1.8386	0.095	0.33	1.62441e-05	0.353002
MOB4	-1.33498	0.108	0.362	1.68327e-05	0.365791
JAGN1	-1.64845	0.081	0.324	1.68559e-05	0.366296
PHF14	0.836224	0.784	0.645	1.69933e-05	0.369282
CD320	-2.18859	0.068	0.295	1.70115e-05	0.369678
MRPL42	-1.29651	0.081	0.33	1.70389e-05	0.370272
SPATS2	0.98543	0.716	0.599	1.70873e-05	0.371324
DYNC1H1	-0.809993	0.216	0.508	1.71796e-05	0.373329
MRPL4	-1.59309	0.068	0.307	1.72922e-05	0.375776
SERTAD3	-1.9478	0.041	0.266	1.73266e-05	0.376525
ZRANB2	0.774556	0.878	0.716	1.73838e-05	0.377767
RNH1	-0.799415	0.73	0.749	1.75147e-05	0.380612
ECHS1	-0.978704	0.405	0.622	1.76744e-05	0.384082
ZNF428	-0.874151	0.297	0.572	1.81094e-05	0.393536
DEGS1	-1.12341	0.176	0.438	1.83222e-05	0.398159
CREB3	-1.8093	0.081	0.316	1.8702e-05	0.406412
NCOA1	0.658826	0.892	0.751	1.87716e-05	0.407925
XRN2	-0.926494	0.203	0.493	1.88313e-05	0.409222
SLPI	-2.59937	0.054	0.283	1.88716e-05	0.410098
TMEM256	-0.981978	0.473	0.628	1.89628e-05	0.41208
CAVIN3	-0.941569	0.757	0.744	1.9013e-05	0.413171
FGFR1	0.550252	0.973	0.828	1.90312e-05	0.413566
MED19	-1.89931	0.068	0.299	1.90706e-05	0.414423
CDC42EP5	-0.934966	0.365	0.605	1.91743e-05	0.416676
TUBA1C	-1.09784	0.176	0.454	1.9366e-05	0.420842
FIS1	-0.595931	0.878	0.83	1.96201e-05	0.426365
GSTM3	-0.928883	0.284	0.545	1.96931e-05	0.42795
SERPINE2	-0.784374	0.973	0.95	1.98086e-05	0.43046
IFT57	-1.75358	0.068	0.299	1.99174e-05	0.432825
TMED9	-0.736513	0.757	0.781	1.99519e-05	0.433576
DMD	0.879858	0.797	0.589	2.00363e-05	0.435408
DBI	-0.748417	0.757	0.771	2.02201e-05	0.439402
MAF	-1.08842	0.162	0.435	2.04317e-05	0.444001
TOMM20	-0.971921	0.338	0.571	2.04347e-05	0.444066
DIP2C	0.976777	0.635	0.56	2.05115e-05	0.445736
SFT2D1	-1.37451	0.108	0.353	2.05492e-05	0.446555
ZNF69	0.89984	0.703	0.577	2.08398e-05	0.45287
RNF5	-1.85839	0.054	0.285	2.08999e-05	0.454175
CNTNAP3B	1.95042	0.135	0.038	2.11548e-05	0.459715
HSPA8	-1.07564	0.405	0.6	2.19029e-05	0.475972
S100A16	-0.977377	0.338	0.579	2.19292e-05	0.476544
PIGBOS1	-2.71155	0.027	0.238	2.20652e-05	0.4795
CAMK2D	0.698863	0.986	0.882	2.21174e-05	0.480634
METTL1	-0.840395	0.73	0.743	2.22223e-05	0.482912
NDUFB4	-0.65703	0.851	0.818	2.22874e-05	0.484327
COL5A2	0.408151	1	0.991	2.24816e-05	0.488547
P3H3	-0.797817	0.162	0.438	2.24939e-05	0.488815
SSNA1	-1.52446	0.108	0.35	2.28897e-05	0.497416
FAM162A	-0.794876	0.284	0.55	2.29124e-05	0.497908
FAM210B	-1.73518	0.095	0.328	2.32865e-05	0.50604
TCEAL1	-4.03542	0	0.196	2.35425e-05	0.511601
PFDN4	-1.94267	0.081	0.307	2.35828e-05	0.512479
CAND1	0.673831	0.851	0.681	2.36126e-05	0.513126
MAD2L2	-2.73412	0.027	0.237	2.37356e-05	0.515799
CORO1B	-1.94267	0.068	0.295	2.3854e-05	0.518371
ACAP2	0.743018	0.757	0.593	2.39603e-05	0.520681
ERGIC3	-0.918457	0.311	0.573	2.39666e-05	0.520817
PLEKHG1	0.700074	0.824	0.594	2.43198e-05	0.528494
TIMP2	-0.370315	0.973	0.958	2.43276e-05	0.528664
GOLGA7	-1.21891	0.149	0.4	2.46793e-05	0.536306
BUD23	-1.88703	0.068	0.295	2.49166e-05	0.541463
JUND	-0.555041	0.973	0.943	2.49311e-05	0.541778
MAMLD1	1.96987	0.203	0.076	2.50273e-05	0.543868
ILK	-0.81779	0.216	0.485	2.58241e-05	0.561183
POLD2	-1.70286	0.095	0.327	2.58601e-05	0.561965
NUTF2	-1.65083	0.108	0.342	2.59171e-05	0.563204
UFD1	-1.38561	0.149	0.392	2.61313e-05	0.567859
SDF2L1	-1.56387	0.081	0.316	2.64304e-05	0.574358
FAM172A	0.675712	0.865	0.673	2.6932e-05	0.585259
HTRA3	-1.27406	0.189	0.437	2.72467e-05	0.592099
PPP1R7	-1.136	0.122	0.376	2.73106e-05	0.593488
GLO1	-1.21199	0.189	0.436	2.77259e-05	0.602512
CKLF	-0.924003	0.23	0.487	2.77569e-05	0.603186
PFN2	-2.10201	0.068	0.288	2.80093e-05	0.608671
TMEM126A	-2.44754	0.041	0.253	2.83464e-05	0.615997
SRSF9	-0.647822	0.797	0.805	2.86183e-05	0.621904
NDUFS3	-1.04641	0.189	0.444	2.88189e-05	0.626263
PEMT	-3.97985	0	0.193	2.89535e-05	0.629188
ERBIN	1.04387	0.689	0.577	2.89642e-05	0.629421
FDPS	-1.2528	0.149	0.401	2.92052e-05	0.634659
SELENOT	-1.33984	0.122	0.368	2.9405e-05	0.639001
HSPA5	-0.690141	0.865	0.805	2.94209e-05	0.639346
EIF2S3	-0.938266	0.216	0.493	2.97743e-05	0.647026
GOLGA4	0.672243	0.905	0.693	3.00444e-05	0.652894
DNAJC4	-0.584598	0.162	0.451	3.07645e-05	0.668543
HYI	-1.79977	0.108	0.333	3.12775e-05	0.679691
SLC3A2	-1.19976	0.176	0.435	3.13521e-05	0.681311
TM2D3	-1.54976	0.095	0.33	3.14734e-05	0.683948
PODNL1	-0.956394	0.284	0.539	3.16058e-05	0.686826
UBE2L6	-1.51847	0.135	0.372	3.17025e-05	0.688928
P3H1	-1.03022	0.203	0.465	3.17609e-05	0.690195
ZFP36L2	-2.02566	0.054	0.277	3.19745e-05	0.694837
ILF2	-0.826837	0.23	0.513	3.22007e-05	0.699752
NELFE	-1.61166	0.108	0.339	3.22519e-05	0.700867
RHOBTB3	0.853354	0.986	0.844	3.26124e-05	0.708699
TUFM	-0.871162	0.311	0.574	3.26549e-05	0.709624
GORASP2	-1.12333	0.149	0.406	3.2711e-05	0.710842
PIGP	-0.919947	0.122	0.387	3.28107e-05	0.71301
P4HA2	-1.22427	0.176	0.43	3.28487e-05	0.713836
PTK2	0.825354	0.919	0.766	3.29224e-05	0.715438
SHISA5	-0.974139	0.162	0.434	3.29715e-05	0.716504
EXT1	0.758854	0.878	0.657	3.30437e-05	0.718072
PDLIM4	-1.05361	0.162	0.422	3.32287e-05	0.722093
HLA-DRB1	-0.994721	0.919	0.822	3.34274e-05	0.726411
TM2D1	-0.868718	0.203	0.504	3.34295e-05	0.726456
SNUPN	-1.41259	0.068	0.301	3.34588e-05	0.727094
CNRIP1	-2.70177	0.027	0.231	3.34984e-05	0.727953
RBM7	-1.84194	0.068	0.29	3.41251e-05	0.741573
MTCH1	-0.81441	0.243	0.53	3.4148e-05	0.742069
BASP1	-0.393488	1	0.97	3.42895e-05	0.745144
TP53TG1	-1.46557	0.081	0.312	3.4726e-05	0.754631
PFDN2	-0.936948	0.392	0.604	3.50479e-05	0.761627
MTRNR2L12	-1.06281	0.162	0.42	3.51669e-05	0.764211
CLTA	-0.629315	0.824	0.835	3.57665e-05	0.777243
GPN3	-2.69521	0.027	0.23	3.59926e-05	0.782155
POLR2I	-0.892366	0.446	0.633	3.63173e-05	0.789211
NR2F6	-1.67979	0.095	0.321	3.63993e-05	0.790992
TRMT112	-0.640042	0.797	0.798	3.72511e-05	0.809504
VMP1	0.843078	0.959	0.81	3.73843e-05	0.812399
NCOA7	0.764832	0.676	0.559	3.74046e-05	0.81284
HACD3	-0.907078	0.203	0.478	3.7914e-05	0.82391
RABGEF1	0.849548	0.757	0.578	3.79558e-05	0.824818
TMEM230	-0.638475	0.824	0.815	3.81699e-05	0.829471
RPA3	-0.895972	0.149	0.411	3.83298e-05	0.832945
NDUFB1	-0.557061	0.865	0.834	3.91586e-05	0.850956
SPECC1L	1.00887	0.608	0.506	3.93914e-05	0.856015
CCN5	-1.73344	0.122	0.359	3.94796e-05	0.85793
MRPS23	-2.07195	0.041	0.252	3.95838e-05	0.860195
TMEM126B	-1.43382	0.122	0.352	3.9911e-05	0.867306
POLR2C	-2.39236	0.041	0.247	4.09314e-05	0.889481
PDCD5	-0.909169	0.527	0.654	4.09361e-05	0.889583
SSR3	-0.690144	0.784	0.788	4.16572e-05	0.905252
SAMD4A	1.07906	0.635	0.5	4.17292e-05	0.906818
LRBA	0.945065	0.635	0.527	4.18897e-05	0.910306
PLEKHJ1	-1.47479	0.081	0.314	4.21972e-05	0.916988
TMBIM6	-0.553684	0.851	0.84	4.26498e-05	0.926824
CHCHD10	-1.06081	0.189	0.446	4.26591e-05	0.927026
PCNA	-3.26531	0.014	0.207	4.2753e-05	0.929065
TXNDC12	-1.25431	0.135	0.376	4.28018e-05	0.930126
SELENOW	-0.797139	0.716	0.739	4.29151e-05	0.932589
ROBO1	0.819727	0.851	0.666	4.30387e-05	0.935274
SPNS1	-2.65184	0.027	0.227	4.31649e-05	0.938016
FUNDC2	-0.973769	0.392	0.597	4.32184e-05	0.93918
HERPUD1	-0.987061	0.392	0.59	4.34217e-05	0.943596
COA8	-1.01832	0.095	0.337	4.36143e-05	0.947783
PTOV1	-1.42691	0.068	0.301	4.37166e-05	0.950006
UQCC2	-1.01622	0.284	0.531	4.38418e-05	0.952726
SPCS3	-1.32913	0.108	0.35	4.43192e-05	0.963101
PPP1CA	-1.29759	0.095	0.319	4.45202e-05	0.967469
PSMC4	-1.48145	0.108	0.339	4.46083e-05	0.969383
ANGPTL2	-1.00592	0.27	0.514	4.50064e-05	0.978034
PRADC1	-1.74527	0.081	0.302	4.51958e-05	0.982149
EMC10	-1.07988	0.189	0.441	4.53548e-05	0.985604
NDUFB10	-0.75282	0.689	0.745	4.55491e-05	0.989828
LAP3	-1.04899	0.122	0.376	4.56288e-05	0.99156
POLR2H	-1.30484	0.135	0.369	4.62998e-05	1
S100A4	-1.34505	0.838	0.748	4.63436e-05	1
TSPAN31	-0.322857	1	0.997	4.63725e-05	1
EBP	-3.94089	0	0.185	4.63919e-05	1
IFT22	-1.66532	0.095	0.318	4.64971e-05	1
SMIM3	-1.26697	0.149	0.392	4.66646e-05	1
RSBN1L	-1.24609	0.149	0.393	4.67326e-05	1
SMCO4	-1.05426	0.162	0.405	4.70095e-05	1
COPS7A	-1.57415	0.081	0.307	4.71514e-05	1
GCHFR	-1.40965	0.149	0.386	4.71521e-05	1
PCM1	0.632707	0.946	0.872	4.71704e-05	1
POMP	-0.747753	0.703	0.755	4.78627e-05	1
DSCAM	1.73891	0.108	0.028	4.81335e-05	1
TPRKB	-1.55496	0.081	0.302	4.82087e-05	1
P3H4	-0.877777	0.203	0.467	4.84992e-05	1
HSPB2	-2.58424	0.014	0.209	4.85345e-05	1
GALK1	-2.28181	0.027	0.229	4.88194e-05	1
APEX1	-0.844561	0.284	0.542	4.88898e-05	1
CHSY3	0.725417	0.865	0.619	4.89433e-05	1
SNW1	-1.0844	0.149	0.391	4.9676e-05	1
THYN1	-1.43873	0.081	0.307	4.99955e-05	1
FBL	-1.88209	0.081	0.295	5.00074e-05	1
PEPD	-1.73503	0.054	0.271	5.00314e-05	1
MED11	-2.10646	0.041	0.248	5.007e-05	1
AC024901.1	1.93605	0.473	0.325	5.02639e-05	1
DAP	-1.0091	0.162	0.414	5.03831e-05	1
ITM2C	-1.4781	0.054	0.276	5.04084e-05	1
TXNDC15	-0.995229	0.23	0.482	5.11205e-05	1
PRRX2	-1.09491	0.189	0.433	5.13858e-05	1
SYAP1	-0.283454	0.176	0.46	5.18119e-05	1
SNHG7	-1.12634	0.176	0.429	5.1955e-05	1
COPA	0.637636	0.878	0.703	5.25488e-05	1
POLR2F	-0.808833	0.338	0.573	5.28822e-05	1
AC004797.1	-1.25921	0.095	0.323	5.37653e-05	1
POLR3GL	-0.987332	0.122	0.364	5.37918e-05	1
ANXA7	-0.850141	0.189	0.467	5.39432e-05	1
TBL1XR1	0.65216	0.878	0.678	5.41942e-05	1
AC007952.4	-1.35009	0.108	0.344	5.44776e-05	1
CFD	-1.55078	0.27	0.482	5.45405e-05	1
ARL2BP	-0.925776	0.203	0.47	5.45628e-05	1
PAM	0.77033	0.851	0.663	5.50564e-05	1
STK3	0.683646	0.824	0.598	5.57287e-05	1
C11orf68	-1.69474	0.054	0.265	5.65364e-05	1
BANF1	-0.894412	0.378	0.596	5.66305e-05	1
SCG5	-1.3528	0.081	0.308	5.66615e-05	1
PRDX3	-0.929756	0.189	0.458	5.66756e-05	1
ANXA11	-1.17893	0.135	0.377	5.6708e-05	1
ATP5PB	-0.928883	0.297	0.546	5.68072e-05	1
UBXN6	-1.48975	0.108	0.335	5.7539e-05	1
GRK5	1.54257	0.432	0.28	5.79808e-05	1
RCN1	-0.736896	0.77	0.769	5.85978e-05	1
PBRM1	0.914512	0.649	0.534	5.89141e-05	1
GRN	-0.912334	0.419	0.617	5.93036e-05	1
EIF3J	-1.04048	0.162	0.416	5.93139e-05	1
MEST	-3.2385	0.014	0.202	5.96173e-05	1
LPAR1	0.961086	0.716	0.577	5.9875e-05	1
SGCD	0.755592	0.838	0.666	5.99165e-05	1
NDUFAF3	-0.940886	0.459	0.629	5.99685e-05	1
GNAI2	-0.457583	0.838	0.841	6.0363e-05	1
AL390783.1	2.09532	0.243	0.113	6.04008e-05	1
ERP29	-0.717939	0.757	0.766	6.09649e-05	1
UBE2S	-1.16411	0.108	0.35	6.14525e-05	1
ZNHIT1	-0.665325	0.811	0.806	6.21153e-05	1
GYPC	-0.737994	0.838	0.794	6.21597e-05	1
VDAC3	-1.00194	0.203	0.452	6.22729e-05	1
HLA-DPA1	-1.80967	0.122	0.341	6.2313e-05	1
PIK3R1	0.678148	0.865	0.656	6.23692e-05	1
SHARPIN	-1.71155	0.081	0.297	6.23696e-05	1
CKS1B	-1.5046	0.068	0.286	6.24306e-05	1
COPS5	-1.41379	0.081	0.303	6.33624e-05	1
TM2D2	-1.24266	0.149	0.379	6.34084e-05	1
CDC34	-1.48825	0.068	0.285	6.37412e-05	1
MRPL50	-1.39812	0.081	0.303	6.38814e-05	1
MDH1	-0.758584	0.378	0.6	6.38855e-05	1
SLIT2	0.845906	0.973	0.773	6.41261e-05	1
TMEM70	-3.02762	0.014	0.2	6.46649e-05	1
ARL1	-0.864525	0.338	0.577	6.56325e-05	1
DAB2	-1.01937	0.149	0.388	6.56774e-05	1
EXOC6B	0.823773	0.811	0.629	6.56943e-05	1
HIST1H2AC	-1.34675	0.122	0.356	6.59563e-05	1
TMEM106C	-1.92596	0.081	0.29	6.78693e-05	1
GNG11	-0.815198	0.351	0.575	6.81999e-05	1
RTN3	-0.540404	0.216	0.488	6.82012e-05	1
SETD2	1.00165	0.595	0.496	6.89941e-05	1
PSMA2	-0.828524	0.595	0.682	6.92145e-05	1
MRPS11	-1.28849	0.122	0.353	6.94461e-05	1
CNPY4	-0.918111	0.176	0.435	6.98781e-05	1
MAGEF1	-1.12415	0.135	0.37	7.01053e-05	1
LARP7	-0.893665	0.176	0.437	7.05477e-05	1
RPL7L1	-1.43086	0.135	0.357	7.05617e-05	1
LMF2	-1.62104	0.095	0.311	7.07331e-05	1
ZNF511	-1.54406	0.081	0.3	7.10946e-05	1
CLEC11A	-1.33049	0.27	0.48	7.11667e-05	1
MRPS24	-0.875437	0.473	0.638	7.1232e-05	1
EHD2	-1.16031	0.149	0.388	7.15825e-05	1
ITGB1	-0.407916	0.986	0.938	7.19129e-05	1
SNRNP27	-1.38918	0.095	0.321	7.21758e-05	1
NGRN	-0.769505	0.216	0.489	7.22628e-05	1
TMEM150A	-2.0586	0.014	0.203	7.24378e-05	1
CMTM3	-1.5189	0.095	0.315	7.27567e-05	1
PI15	0.545582	0.919	0.623	7.37694e-05	1
FLOT1	-0.7507	0.203	0.469	7.3913e-05	1
SARS	-1.09362	0.135	0.368	7.41812e-05	1
AC139720.1	2.01248	0.108	0.028	7.43712e-05	1
ORMDL2	-2.10349	0.054	0.255	7.59238e-05	1
NBAS	0.904381	0.716	0.584	7.59989e-05	1
MLEC	-0.762622	0.216	0.462	7.70703e-05	1
DENND10	-1.60246	0.095	0.31	7.72248e-05	1
IL10RB	-0.878156	0.108	0.344	7.77619e-05	1
PRNP	-0.647631	0.176	0.443	7.79552e-05	1
PAGR1	-1.04207	0.162	0.407	7.83497e-05	1
GLIPR1	-0.982526	0.27	0.505	7.86224e-05	1
CA5B	0.881175	0.649	0.507	7.88205e-05	1
CCS	-0.926169	0.189	0.447	7.90961e-05	1
TRIO	0.858643	0.77	0.633	7.92662e-05	1
TXNL1	-0.770016	0.27	0.531	7.9764e-05	1
CADPS	1.5239	0.149	0.047	8.03393e-05	1
SSBP4	-1.88003	0.054	0.258	8.04246e-05	1
GADD45GIP1	-0.861739	0.473	0.629	8.08223e-05	1
ACOT13	-1.51108	0.095	0.313	8.15855e-05	1
METTL9	-0.804352	0.338	0.572	8.16748e-05	1
CMC4	-1.76066	0.095	0.304	8.25227e-05	1
ZFP91	-1.52547	0.135	0.349	8.25825e-05	1
SPARCL1	-0.710628	1	0.918	8.27731e-05	1
CTSH	-1.63978	0.081	0.298	8.29041e-05	1
TMEM119	-2.75634	0.027	0.216	8.35647e-05	1
TEX264	-1.11772	0.135	0.371	8.4987e-05	1
ZFYVE21	-0.670014	0.108	0.349	8.50367e-05	1
AC100810.1	-1.08168	0.095	0.325	8.55576e-05	1
CLSTN1	-1.20807	0.135	0.37	8.63734e-05	1
SRSF8	-1.69562	0.095	0.304	8.64505e-05	1
NDUFB6	-0.826102	0.189	0.453	8.7548e-05	1
TPM1	-1.17403	0.27	0.494	8.83668e-05	1
RAB3IP	0.698241	0.986	0.838	8.84212e-05	1
EMC6	-1.2782	0.162	0.387	8.87601e-05	1
SMS	-2.06434	0.014	0.199	8.87889e-05	1
NARS	-1.53552	0.108	0.323	8.88714e-05	1
DUSP1	-1.11965	0.203	0.461	8.92638e-05	1
OAT	-0.918648	0.216	0.474	8.97195e-05	1
SOCS3	-1.41049	0.149	0.376	8.9816e-05	1
CTSL	-0.798246	0.284	0.541	8.99349e-05	1
LUC7L3	0.785564	0.77	0.623	9.02661e-05	1
ARHGAP32	0.97483	0.635	0.537	9.05382e-05	1
BMPR2	0.653076	0.838	0.635	9.07545e-05	1
C9orf78	-1.45745	0.095	0.312	9.26535e-05	1
NXT1	-1.74323	0.068	0.274	9.30219e-05	1
PSMB3	-0.722473	0.703	0.738	9.44501e-05	1
SUGT1	-1.10992	0.122	0.348	9.53752e-05	1
GSTK1	-0.817309	0.297	0.555	9.55777e-05	1
ALG5	-0.884671	0.176	0.431	9.65587e-05	1
SNAPIN	-1.0661	0.095	0.307	9.75055e-05	1
NAA38	-0.601598	0.851	0.827	9.88776e-05	1
GABARAPL2	-0.589321	0.838	0.811	9.94491e-05	1
CDC27	0.961599	0.568	0.477	9.97454e-05	1
FASTK	-1.13533	0.135	0.363	0.000103494	1
AEBP1	-0.965015	0.703	0.699	0.000103561	1
SMIM7	-0.741623	0.257	0.54	0.000104331	1
TWF2	-1.49078	0.095	0.309	0.000104446	1
EMG1	-1.73503	0.068	0.272	0.000104747	1
FAM20C	-1.3753	0.122	0.344	0.000105469	1
APOD	-2.65184	0.041	0.23	0.000105514	1
TSPYL1	-1.53552	0.108	0.32	0.000105854	1
MED7	-3.78981	0	0.17	0.000105934	1
SNRNP25	-1.11227	0.095	0.321	0.000106394	1
DOCK1	0.925272	0.73	0.609	0.000106538	1
GNB1	0.625274	0.838	0.626	0.000107555	1
ABHD16A	-1.63266	0.081	0.288	0.000108792	1
RGS10	-1.51434	0.122	0.334	0.000109193	1
MCTS1	-0.758958	0.311	0.557	0.0001094	1
SRM	-0.921386	0.405	0.592	0.000110124	1
SNAP25	1.55631	0.473	0.342	0.000111419	1
TLN1	-0.733915	0.216	0.498	0.000111475	1
BTG1	-0.595192	0.932	0.837	0.00011156	1
RAB8A	-1.77155	0.081	0.283	0.000112291	1
YIPF2	-0.624737	0.176	0.432	0.000112432	1
IL1R1	0.847251	0.946	0.752	0.00011383	1
COMP	-1.17117	0.878	0.774	0.000114249	1
MID1	0.698157	0.797	0.604	0.000114754	1
SEC24D	0.703272	0.905	0.721	0.000115623	1
ZCRB1	-0.868653	0.365	0.583	0.000115777	1
ACTL6A	-2.25531	0.041	0.229	0.000116132	1
NCOR1	0.748251	0.77	0.636	0.000116985	1
LARP6	-2.54467	0.027	0.21	0.000117804	1
ZNF503	-0.93647	0.27	0.512	0.00011904	1
SDF2	-0.821444	0.311	0.558	0.000119373	1
BTBD6	-2.26862	0.041	0.229	0.000120081	1
SF3B5	-0.705967	0.662	0.739	0.000120817	1
SERPINB1	-1.3297	0.108	0.328	0.000120966	1
CNBP	-0.578424	0.324	0.588	0.000121397	1
ROR1	0.732622	0.797	0.633	0.000122036	1
MED28	-1.63266	0.081	0.286	0.000122645	1
MAN2B1	-1.65619	0.054	0.256	0.00012289	1
RNF167	-1.24356	0.122	0.339	0.000123915	1
NTNG1	0.758727	0.824	0.572	0.000124566	1
ENG	-1.11767	0.149	0.377	0.000125422	1
SCN1B	-1.43283	0.081	0.29	0.000125509	1
AGPAT2	-1.67202	0.054	0.255	0.000125924	1
NMB	-3.05668	0.014	0.188	0.000126673	1
CCDC115	-2.05822	0.054	0.246	0.000126778	1
MRPS14	-1.71294	0.068	0.268	0.000128033	1
ACTR10	-0.821694	0.284	0.524	0.000128309	1
ARID5B	0.731341	0.973	0.818	0.000128356	1
ATP6AP1	-0.963015	0.203	0.44	0.000128828	1
NUDCD2	-1.09147	0.162	0.388	0.000129875	1
MAPKAPK5-AS1	-2.94918	0.014	0.188	0.00013092	1
CCT6A	-1.10757	0.149	0.373	0.000131289	1
SF3B6	-0.567405	0.838	0.801	0.000131335	1
STEAP2	0.642902	0.905	0.66	0.000131763	1
UQCC3	-1.46557	0.108	0.317	0.000132021	1
NABP2	-2.51332	0.027	0.208	0.000132968	1
CISD2	-1.71763	0.095	0.295	0.000133637	1
TP53I13	-0.858179	0.189	0.439	0.000134463	1
DHRS7	-0.838548	0.149	0.396	0.000135617	1
CHI3L1	-1.40761	0.946	0.846	0.000136152	1
QKI	0.576908	0.932	0.74	0.000137238	1
ACYP2	0.885709	0.649	0.55	0.000137508	1
ARL6IP5	-0.570064	0.919	0.845	0.000137635	1
PHYH	-2.03815	0.054	0.245	0.000138994	1
ZMAT4	1.90773	0.257	0.12	0.00013985	1
RNF130	0.522309	0.932	0.766	0.000139948	1
NLGN4X	0.751243	0.959	0.817	0.000140212	1
AK2	-1.03931	0.135	0.359	0.00014049	1
PSMD12	-1.26907	0.081	0.298	0.000140694	1
AGAP1	1.01953	0.635	0.518	0.000140921	1
KCNJ6	1.09219	0.676	0.446	0.000141251	1
PDIA3	-0.442775	0.905	0.868	0.000141714	1
KCNJ8	-1.53827	0.122	0.331	0.000143379	1
LAMTOR4	-0.621177	0.73	0.768	0.000144743	1
PRSS23	-1.38028	0.297	0.492	0.000145017	1
SNX17	-1.00194	0.176	0.41	0.000145746	1
NDUFA8	-0.951931	0.216	0.459	0.000145749	1
MRPL15	-1.53061	0.095	0.299	0.00014651	1
SLC52A2	-2.1278	0.027	0.21	0.000147098	1
GRAMD1B	1.15535	0.514	0.395	0.000148873	1
MESD	-0.858881	0.176	0.423	0.000149254	1
PTGR1	-1.07532	0.162	0.394	0.000149395	1
PTGES	-1.103	0.108	0.33	0.000150506	1
BAZ2B	0.939532	0.77	0.624	0.000150689	1
GGCT	-1.04939	0.162	0.394	0.000150845	1
MAP4	0.601009	0.905	0.719	0.000151385	1
TTC1	-0.803383	0.162	0.404	0.000154564	1
SMAP1	0.707962	0.757	0.621	0.000156489	1
IDH2	-1.08383	0.108	0.326	0.000156774	1
POP5	-1.16031	0.149	0.365	0.000157294	1
HLA-DMA	-1.14595	0.27	0.492	0.000157935	1
ZNF423	1.1485	0.581	0.5	0.000158298	1
TSPAN6	-2.25698	0.041	0.224	0.000160532	1
LAMA2	0.697047	0.838	0.661	0.000160669	1
ARMCX3	-0.770636	0.257	0.505	0.000160895	1
RAB1B	-2.21806	0.041	0.224	0.000161793	1
TPM3	-0.667174	0.189	0.451	0.000162473	1
MED8	-1.2129	0.095	0.312	0.000162936	1
CYBC1	-1.60463	0.054	0.251	0.000163168	1
CHTOP	-1.81195	0.054	0.246	0.000163459	1
HIPK2	1.16103	0.459	0.334	0.000163851	1
RTRAF	-0.650236	0.824	0.785	0.000163928	1
TSTD1	-1.24131	0.108	0.313	0.000165881	1
CHST12	-1.68768	0.068	0.263	0.000168081	1
ETHE1	-1.37369	0.081	0.29	0.000168257	1
XRN1	0.973834	0.622	0.543	0.000168384	1
SLC25A5	-0.945486	0.392	0.577	0.000169564	1
MT2A	-1.72407	0.216	0.436	0.000170922	1
PEX2	-0.891833	0.162	0.391	0.000171665	1
KLHDC2	-1.17856	0.122	0.342	0.000175121	1
TATDN1	-0.99695	0.122	0.344	0.000176784	1
COG5	0.76553	0.689	0.572	0.000176801	1
SCOC	-0.895192	0.189	0.428	0.000177716	1
NUCB2	-0.700399	0.77	0.77	0.000179533	1
SDHAF1	-2.88364	0.014	0.182	0.000180401	1
PSMD7	-0.82194	0.203	0.458	0.000182178	1
PSMB1	-0.538181	0.851	0.824	0.000182737	1
ZNF823	-0.905816	0.189	0.435	0.000184785	1
RNF19A	0.846483	0.851	0.697	0.00018527	1
UROD	-1.25698	0.108	0.321	0.000185602	1
SMIM10	-1.8345	0.054	0.243	0.000188498	1
UNC50	-0.750022	0.162	0.395	0.000188505	1
CHST11	0.763361	0.757	0.555	0.000190948	1
CRELD1	-0.641201	0.149	0.393	0.000191168	1
UBE2Q1	-1.8345	0.068	0.257	0.000192864	1
CDKN2B-AS1	1.22489	0.405	0.251	0.000193752	1
PQBP1	-1.27868	0.095	0.3	0.000193855	1
MED21	-1.11926	0.095	0.301	0.000193886	1
MAPK3	-2.2249	0.041	0.22	0.000194498	1
MAPK10	0.738834	0.865	0.698	0.000194503	1
PSAP	-0.395901	0.959	0.898	0.000195549	1
ING4	-1.53276	0.068	0.265	0.000195612	1
SMIM19	-0.681571	0.149	0.393	0.000195758	1
SNRPF	-0.832812	0.527	0.646	0.000196282	1
RETREG2	-1.38321	0.054	0.248	0.000196716	1
CTR9	-2.48319	0.027	0.201	0.000197027	1
ZNRD1	-1.54892	0.108	0.306	0.000197274	1
HIST1H1C	-1.62104	0.081	0.28	0.000198774	1
GOLGA8A	1.58143	0.257	0.125	0.000198957	1
C18orf32	-0.63595	0.662	0.713	0.000199955	1
MSN	-0.568817	0.216	0.489	0.000199997	1
DDR2	0.693093	0.784	0.652	0.000200675	1
SNF8	-0.7789	0.405	0.602	0.000201057	1
PPP4C	-0.892603	0.149	0.384	0.00020128	1
UQCRFS1	-0.881661	0.203	0.439	0.000201476	1
IMPAD1	-1.31972	0.081	0.283	0.000202213	1
PCDH7	0.70253	0.838	0.648	0.000202716	1
RRP7A	-2.17629	0.041	0.22	0.000203612	1
ZNF580	-1.39327	0.095	0.298	0.000205226	1
HNRNPH2	-1.22687	0.135	0.341	0.000205913	1
SARAF	-0.60512	0.811	0.784	0.000205963	1
NCBP2	-1.45513	0.108	0.309	0.000206857	1
FBXL15	-1.49362	0.068	0.265	0.000207054	1
DAXX	-1.682	0.081	0.276	0.000207732	1
TMEM14A	-1.5189	0.122	0.319	0.000208518	1
CCNG1	-1.37369	0.095	0.298	0.000208956	1
BCAS2	-1.01867	0.162	0.385	0.000209063	1
MGAT2	-1.66532	0.041	0.224	0.000211327	1
DPM1	-1.57356	0.081	0.277	0.000211356	1
PTEN	0.742738	1	0.872	0.000211501	1
RSRP1	0.73123	0.865	0.687	0.00021287	1
ESF1	-0.733658	0.189	0.449	0.000213087	1
BRAF	0.935856	0.649	0.526	0.000213393	1
CLN5	-1.21044	0.135	0.344	0.000213948	1
CDO1	-1.02566	0.122	0.345	0.000214317	1
TUSC2	-1.99875	0.054	0.237	0.000214588	1
ABL1	0.732047	0.73	0.607	0.00021462	1
FLYWCH2	-1.17553	0.135	0.35	0.000215437	1
EPN1	-1.42228	0.081	0.281	0.000216562	1
LRRC59	-0.921633	0.162	0.395	0.000216991	1
NIPBL	0.865222	0.73	0.612	0.000217357	1
ATP6V0C	-0.652779	0.662	0.735	0.000218408	1
GAS5	-0.560428	0.811	0.819	0.000219967	1
EIF3F	-0.514537	0.851	0.798	0.000220139	1
MT-ND5	-0.297464	0.973	0.953	0.00022085	1
C9orf16	-0.858116	0.527	0.643	0.000221371	1
MRTFA	1.07625	0.541	0.441	0.000221698	1
DDX39A	-0.466435	0.932	0.919	0.00022214	1
JDP2	-0.872592	0.189	0.423	0.000223524	1
ABRACL	-2.21462	0.041	0.218	0.000225719	1
QPRT	-1.2662	0.122	0.327	0.000225808	1
BNIP3	-0.808481	0.203	0.434	0.000226205	1
FRG1	-0.832015	0.135	0.345	0.000227436	1
ZNF148	0.600823	0.784	0.628	0.00022747	1
ELP5	-1.41379	0.095	0.296	0.000228399	1
PXMP2	-1.66628	0.068	0.258	0.000228905	1
NAPA	-1.39139	0.122	0.323	0.000228973	1
ROMO1	-0.659614	0.784	0.76	0.000230602	1
EML4	0.652621	0.784	0.605	0.000231332	1
GOLGB1	0.614461	0.784	0.614	0.000231541	1
CHD2	0.848939	0.676	0.565	0.000231787	1
HSD17B11	-1.92668	0.041	0.221	0.000233665	1
PGLS	-0.698394	0.73	0.747	0.00023477	1
PAPSS2	0.626451	0.824	0.609	0.000235387	1
C6orf89	-0.682908	0.135	0.379	0.000235801	1
CHMP4A	-0.488647	0.216	0.452	0.000237103	1
ZMAT2	-1.04609	0.149	0.364	0.000238324	1
RBM42	-1.83748	0.068	0.253	0.000238709	1
DHPS	-2.20253	0.041	0.217	0.000238723	1
GNAQ	0.744546	0.784	0.62	0.00023927	1
STIP1	-2.18684	0.041	0.217	0.000239516	1
TRAPPC3	-0.949907	0.135	0.36	0.000241463	1
SAYSD1	-3.6288	0	0.155	0.00024496	1
APH1A	-1.16221	0.162	0.367	0.000245112	1
MRPL38	-1.8614	0.041	0.221	0.00024518	1
GPRASP1	1.62344	0.203	0.085	0.000246219	1
NAV1	0.822437	0.676	0.527	0.000246387	1
CFAP97	-0.734755	0.176	0.413	0.000247911	1
HIF1A	0.478989	1	0.902	0.00025069	1
TLL1	0.516659	0.838	0.613	0.000251914	1
ACAA1	-1.02229	0.108	0.322	0.000253576	1
CCDC90B	-0.676021	0.162	0.415	0.000253643	1
HNRNPA0	-0.754287	0.365	0.582	0.000254929	1
SESN3	1.0941	0.595	0.527	0.000255487	1
ZNF703	-2.05515	0.054	0.234	0.000255656	1
DTYMK	-1.40631	0.081	0.278	0.000256971	1
IK	-1.04289	0.189	0.408	0.000258254	1
MRPS18A	-2.81498	0.014	0.176	0.000260472	1
CLEC2B	-2.05053	0.054	0.233	0.00026137	1
VAMP3	-1.72403	0.081	0.268	0.000262107	1
HLA-DRB5	-2.31481	0.068	0.247	0.000262811	1
FAM50A	-0.914029	0.176	0.402	0.000263272	1
RILPL2	-1.67631	0.068	0.255	0.00026527	1
TNFAIP6	-0.648451	0.176	0.403	0.000265398	1
HPF1	-1.05873	0.135	0.347	0.000265574	1
TFDP2	0.671902	0.824	0.645	0.000266137	1
SLC35B1	-1.7277	0.054	0.238	0.000267094	1
PSME1	-0.884434	0.392	0.58	0.000267114	1
HNRNPH1	0.526139	0.865	0.649	0.000267266	1
TPD52L1	-0.547554	0.203	0.46	0.000268766	1
AP1S1	-1.17452	0.122	0.33	0.000274585	1
HSPA1B	-1.4621	0.095	0.297	0.000274621	1
DHRS4L2	-0.946222	0.095	0.31	0.000276456	1
VCAM1	-0.8337	0.149	0.374	0.000276542	1
PDLIM7	-0.782592	0.284	0.514	0.000277334	1
PLEKHA3	-1.28465	0.108	0.305	0.000277363	1
PSMB5	-0.626853	0.811	0.763	0.00027828	1
ILF3-DT	-1.25364	0.041	0.219	0.000280703	1
MRPL2	-1.25297	0.081	0.277	0.000284666	1
POLR3H	-2.41099	0.027	0.194	0.00028618	1
CCPG1	-0.635614	0.243	0.5	0.000286905	1
ASL	-2.18157	0.041	0.214	0.000287155	1
RAB4A	-1.07094	0.135	0.35	0.000289346	1
PLD1	1.0676	0.568	0.458	0.000293117	1
TMEM223	-1.64165	0.095	0.282	0.000293613	1
CISD3	-1.56459	0.108	0.298	0.000294707	1
FZD2	-2.30084	0.014	0.177	0.00029518	1
TMEM243	-0.880788	0.149	0.371	0.000298102	1
DCTPP1	-1.8614	0.041	0.217	0.000302361	1
FEZ1	-2.05092	0.027	0.197	0.000304983	1
ACADVL	-0.644433	0.243	0.49	0.000305019	1
DPM2	-1.35883	0.095	0.291	0.000305342	1
ZC3H15	-0.733393	0.23	0.486	0.000305455	1
MRPL51	-0.607217	0.851	0.792	0.000306191	1
PRPF31	-1.13013	0.081	0.28	0.000311627	1
PSMG3	-1.61658	0.068	0.253	0.00031249	1
DEK	-0.787496	0.257	0.497	0.0003137	1
SOCS1	-1.72541	0.054	0.237	0.000313925	1
USP14	-0.965164	0.162	0.379	0.000314828	1
PLXNB2	-1.36697	0.081	0.27	0.000314838	1
CD151	-0.791601	0.5	0.621	0.000314851	1
CBY1	-1.26881	0.068	0.258	0.00031685	1
TRAPPC4	-0.993947	0.108	0.318	0.000322907	1
FLNA	-0.775514	0.243	0.484	0.000332432	1
SAP18	-0.597026	0.838	0.799	0.000334733	1
PLEKHA2	1.25225	0.432	0.302	0.000335637	1
ARV1	-2.40296	0.027	0.191	0.000337303	1
STAT4	1.45398	0.527	0.438	0.000339409	1
NEXN	-1.34644	0.095	0.292	0.000340706	1
MFF	-0.74368	0.176	0.414	0.000343246	1
C2orf74	-1.47651	0.068	0.255	0.000344426	1
ANGPTL4	-1.2782	0.122	0.326	0.000349327	1
SPART	-0.749367	0.216	0.464	0.00034956	1
GADD45A	-2.93045	0.014	0.17	0.000349948	1
CBR1	-1.33037	0.108	0.304	0.00035009	1
GLUL	-3.59749	0	0.148	0.000350801	1
CREG1	-0.846049	0.23	0.458	0.000352637	1
PTPRD-AS1	-1.48192	0.095	0.284	0.000352906	1
PPP6R3	0.962445	0.649	0.56	0.000354698	1
SEC22B	-0.672626	0.243	0.497	0.000355547	1
RHOG	-1.67202	0.081	0.263	0.000356054	1
SRSF5	0.569245	0.77	0.622	0.000356829	1
IER3IP1	-0.728025	0.351	0.581	0.000357817	1
PSMD14	-0.638467	0.203	0.45	0.000360402	1
TPM4	-0.528057	0.919	0.843	0.000363393	1
BLOC1S6	-0.421809	0.162	0.398	0.000364133	1
NRBP1	-0.575113	0.203	0.464	0.000365005	1
MT1X	-0.882212	0.108	0.325	0.000369589	1
RTF1	-0.705802	0.284	0.522	0.000372142	1
PPP2R1A	-0.815884	0.149	0.384	0.00037368	1
GSTM5	-1.60313	0.068	0.249	0.000376121	1
PSMD6	-1.64311	0.081	0.263	0.000376769	1
RBM4	-0.467622	0.284	0.558	0.000376802	1
ATG101	-1.34479	0.081	0.267	0.000380517	1
CBX6	-0.611199	0.243	0.506	0.000382581	1
DNAJB6	-0.619245	0.216	0.45	0.00038306	1
GAS6	-0.838548	0.419	0.596	0.000384587	1
FZD1	-1.14726	0.081	0.276	0.00038626	1
NDUFV3	-0.753408	0.243	0.467	0.000386401	1
POLDIP2	-1.47282	0.054	0.231	0.000389573	1
C8orf33	-1.33023	0.054	0.236	0.000390466	1
FUCA2	-0.836266	0.176	0.405	0.000390624	1
MIR34AHG	1.08216	0.446	0.303	0.000392092	1
CCDC25	-0.919545	0.189	0.412	0.000392374	1
EPRS	-0.614219	0.189	0.44	0.000393782	1
CCDC85B	-0.541417	0.838	0.803	0.000397678	1
LINC00159	1.40275	0.135	0.045	0.000400646	1
GLCE	1.26487	0.459	0.328	0.000401093	1
CAPG	-0.973556	0.149	0.362	0.000403613	1
PABPC1	-0.474935	0.905	0.869	0.000409312	1
HMGN4	-1.01779	0.122	0.325	0.000409709	1
MFAP1	-1.43546	0.095	0.282	0.000411247	1
CLIC4	-0.738374	0.27	0.499	0.000411335	1
LONP2	1.02006	0.541	0.452	0.000411453	1
DCXR	-1.22133	0.095	0.286	0.000411626	1
PNO1	-1.67602	0.027	0.192	0.000412842	1
SUCLG1	-0.86035	0.23	0.45	0.000413915	1
ANGPTL1	-0.894412	0.149	0.362	0.000416264	1
SERTAD4-AS1	-1.56938	0.081	0.266	0.000417547	1
AP2M1	-0.618681	0.797	0.772	0.000420801	1
RFNG	-1.41797	0.068	0.252	0.000423547	1
TCEAL9	-0.628146	0.851	0.786	0.000423851	1
MALSU1	-1.02229	0.122	0.324	0.000427379	1
TSTA3	-1.71479	0.054	0.229	0.000431541	1
HDGF	-1.29415	0.108	0.301	0.000433031	1
ATP6V1D	-0.850401	0.176	0.398	0.000437352	1
HOXA5	-3.58158	0	0.144	0.000439788	1
TFPT	-2.09642	0.041	0.206	0.000440563	1
CTF1	-2.75239	0.014	0.166	0.000440857	1
LSM7	-0.589285	0.811	0.775	0.000444454	1
PAPPA	1.16401	0.514	0.392	0.000444907	1
BOD1L1	-0.639994	0.216	0.463	0.000446247	1
BCAP29	-0.453185	0.189	0.43	0.000447173	1
SPG21	-1.1168	0.068	0.256	0.000448528	1
DDIT3	-2.42294	0.027	0.186	0.000452478	1
MRPL22	-1.0676	0.135	0.338	0.000454241	1
RPL39L	-2.7875	0.014	0.165	0.000455204	1
AKR1C3	-1.51811	0.054	0.232	0.000455831	1
PSD	-1.82041	0.041	0.209	0.000455989	1
TES	-1.7261	0.054	0.228	0.000457622	1
PPP1R15A	-0.639939	0.135	0.359	0.000463229	1
PLAU	-1.07552	0.122	0.331	0.000465773	1
QARS	-1.40748	0.068	0.25	0.000466177	1
ERG28	-1.41857	0.122	0.307	0.000466965	1
RIOK1	-1.97985	0.027	0.189	0.000474252	1
MRPS18B	-1.67631	0.081	0.258	0.000474493	1
CUX1	0.575771	0.905	0.756	0.000475495	1
DDRGK1	-1.25364	0.122	0.315	0.000475597	1
ICAM3	-1.83122	0.041	0.208	0.000476255	1
TMEM134	-1.20001	0.095	0.284	0.000476509	1
VPS16	-2.74765	0.014	0.164	0.000478249	1
NT5E	-1.52921	0.054	0.227	0.000478584	1
CBX5	-0.741968	0.203	0.436	0.000478755	1
NDN	-0.792497	0.527	0.644	0.000480896	1
PLIN2	-0.905218	0.149	0.365	0.000481845	1
TIMM17B	-1.86316	0.054	0.223	0.000485238	1
PSMA5	-0.810673	0.149	0.363	0.000489776	1
LINC02398	1.69055	0.405	0.268	0.000490662	1
CYB5R1	-1.4808	0.081	0.262	0.000491592	1
AURKAIP1	-0.688621	0.662	0.701	0.000493998	1
COX16	-0.584243	0.351	0.584	0.000496113	1
HDGFL2	-1.31106	0.054	0.235	0.000499381	1
PSMA4	-0.762204	0.514	0.629	0.000500448	1
PRRC2A	-1.17965	0.095	0.283	0.000501162	1
PMVK	-0.59397	0.162	0.387	0.000501981	1
SRP9	-0.540465	0.797	0.771	0.000502739	1
ZNF175	1.74302	0.135	0.047	0.000503921	1
TOMM5	-0.668571	0.703	0.724	0.000504171	1
IRF9	-0.80359	0.108	0.311	0.00050487	1
ILVBL	-1.5651	0.068	0.244	0.000506011	1
SRPRA	-0.723681	0.189	0.407	0.000507428	1
CHCHD7	-1.75948	0.041	0.208	0.000508786	1
ORAI1	-2.75712	0.014	0.163	0.000510031	1
ESYT1	-2.32014	0.027	0.184	0.000511313	1
ISCA2	-1.33625	0.108	0.294	0.000512467	1
TRAPPC6A	-1.88234	0.054	0.222	0.000513907	1
CPNE3	-0.663646	0.176	0.399	0.000525382	1
SPATC1L	-2.08329	0.041	0.203	0.00052867	1
COMMD4	-1.20253	0.081	0.266	0.000529601	1
RBM4B	-1.92836	0.027	0.187	0.000533676	1
BEX3	-0.406815	0.892	0.85	0.000534869	1
HOXB2	-1.58557	0.095	0.272	0.000535235	1
LITAF	-0.776149	0.311	0.525	0.00053673	1
RSF1	0.699093	0.743	0.607	0.000537928	1
LAMP1	-0.58578	0.351	0.573	0.000538745	1
RTF2	-0.537851	0.23	0.481	0.000539676	1
HNRNPU	0.681352	0.784	0.64	0.0005408	1
RALBP1	-0.968412	0.189	0.391	0.00054247	1
HDAC4	1.4497	0.473	0.375	0.000544129	1
SERTAD1	-2.14775	0.041	0.202	0.000548026	1
LIMS1	0.452575	0.919	0.711	0.000549346	1
FAM171B	-1.666	0.027	0.187	0.000551785	1
LAPTM4B	-1.12205	0.135	0.332	0.000553584	1
DYNLRB1	-0.711206	0.689	0.706	0.000554132	1
TKT	-0.888337	0.135	0.344	0.00055611	1
BAG6	-1.65691	0.054	0.224	0.000559744	1
GMDS	0.847102	0.622	0.508	0.000559847	1
HTATSF1	-1.2994	0.081	0.26	0.000559941	1
TNFRSF1A	-0.571	0.838	0.783	0.000560515	1
ARL15	0.886416	0.595	0.493	0.000560987	1
NPM3	-2.08706	0.041	0.202	0.000561538	1
C1GALT1C1	-1.47364	0.081	0.259	0.000563916	1
RPL22L1	-0.80901	0.662	0.693	0.000566593	1
CENPB	-1.86491	0.054	0.22	0.00056841	1
WDR18	-2.03542	0.041	0.202	0.000569586	1
PTTG1IP	-0.740191	0.257	0.487	0.000574274	1
OGN	-1.67025	0.122	0.309	0.000574467	1
WDR46	-1.21787	0.068	0.247	0.000575391	1
ARL14EP	-1.64457	0.081	0.254	0.000576338	1
USF2	-1.05975	0.068	0.247	0.000580236	1
STK17B	-2.06624	0.027	0.185	0.000582665	1
PIN4	-0.626999	0.243	0.492	0.000583372	1
DNAJC30	-1.51332	0.041	0.209	0.000592014	1
ARF3	-1.55873	0.095	0.27	0.000595683	1
ARID4B	0.679105	0.811	0.653	0.000597838	1
MAEA	-1.76105	0.068	0.237	0.000601293	1
CXXC5	-2.21118	0.041	0.2	0.000603553	1
CES1	-1.37694	0.108	0.292	0.000604389	1
FKBP7	-0.735089	0.473	0.618	0.000606635	1
SDHB	-0.55686	0.135	0.345	0.000615643	1
DERL1	-1.62695	0.081	0.253	0.000618084	1
CAPZA2	-0.619814	0.257	0.495	0.000618275	1
YIF1B	-1.76888	0.041	0.204	0.000621263	1
BABAM2	0.62205	0.77	0.606	0.000621682	1
TSHZ3	1.22535	0.5	0.422	0.000622513	1
TRAPPC2B	-2.28127	0.027	0.18	0.000623423	1
ZFHX4	0.780869	0.986	0.844	0.000625747	1
ADGRL3	1.33462	0.473	0.373	0.000625825	1
PLOD2	0.802846	0.932	0.746	0.000626891	1
EPHX1	-0.828328	0.486	0.61	0.000627266	1
CRB1	2.27184	0.108	0.034	0.000637414	1
ALG3	-0.96698	0.081	0.272	0.000639022	1
GPATCH8	0.747315	0.77	0.635	0.000639266	1
RNPS1	-1.11287	0.162	0.354	0.000640007	1
MAGOHB	-1.35592	0.095	0.274	0.00064354	1
FAM184A	1.27967	0.27	0.139	0.000644348	1
MME	0.567394	0.919	0.809	0.00064655	1
THBS3	-1.08856	0.068	0.245	0.000646766	1
SGCB	-0.654379	0.176	0.397	0.000647849	1
SOD1	-0.569977	0.824	0.792	0.000649703	1
VCP	-0.762622	0.378	0.568	0.000650068	1
THRA	-1.38015	0.068	0.244	0.000651113	1
IFI35	-1.14464	0.081	0.269	0.000651644	1
TOMM6	-0.69086	0.649	0.693	0.000652642	1
SVIP	-1.4924	0.054	0.225	0.000652648	1
SELENOP	-1.14278	0.486	0.572	0.000654808	1
COPS4	-1.04229	0.135	0.334	0.000656563	1
CNN2	-0.486716	0.162	0.397	0.000657443	1
FAM104B	-1.40037	0.054	0.222	0.000669655	1
TMEM248	-0.459812	0.203	0.456	0.000671147	1
SRSF2	-0.659441	0.257	0.473	0.000671378	1
SORBS3	-0.850141	0.081	0.271	0.000674426	1
TERF2IP	-0.642575	0.392	0.593	0.000682184	1
CETN3	-1.24805	0.068	0.247	0.000683513	1
FKBP1A	-0.59633	0.743	0.755	0.000686613	1
STX10	-1.60188	0.054	0.221	0.000691025	1
PAFAH1B1	0.865912	0.689	0.587	0.000695225	1
NSFL1C	-1.47507	0.081	0.255	0.000698452	1
ENOSF1	0.959232	0.649	0.563	0.000704112	1
DYRK2	-0.64484	0.23	0.471	0.000706928	1
SMPD1	-0.742409	0.149	0.362	0.000707275	1
DIRAS3	-1.08706	0.351	0.518	0.000711935	1
PDHB	-0.985373	0.135	0.324	0.000711998	1
MRPL12	-1.13388	0.108	0.297	0.000714992	1
TYW3	-1.1731	0.081	0.26	0.000715691	1
TMEM135	0.938165	0.568	0.514	0.000717979	1
CD59	-0.601903	0.77	0.756	0.000723343	1
COL8A2	-1.05947	0.068	0.25	0.000723494	1
RABGGTB	-1.84728	0.054	0.216	0.000725136	1
TSSC4	-1.3406	0.095	0.272	0.000725935	1
C19orf25	-1.7135	0.041	0.201	0.000726229	1
ACTR1A	-1.14201	0.095	0.276	0.000726667	1
ITPRIPL2	-1.14904	0.149	0.337	0.000728492	1
PCBD1	-2.29434	0.027	0.177	0.000729848	1
SYT16	1.82805	0.108	0.034	0.000732862	1
TRIP6	-0.614794	0.176	0.404	0.00073542	1
ZMYM4	0.897034	0.635	0.564	0.0007363	1
ST6GALNAC5	0.624759	0.892	0.686	0.000736379	1
PARD3B	0.856112	0.689	0.57	0.000738317	1
ERGIC1	-0.585471	0.203	0.406	0.000742398	1
GUCY1A1	0.492767	0.973	0.853	0.000743818	1
WBP4	-1.27028	0.108	0.29	0.000750043	1
HTRA2	-1.52605	0.068	0.237	0.000750774	1
GSPT1	-0.95863	0.149	0.351	0.000751284	1
ARF6	-1.51751	0.095	0.266	0.000754734	1
SLC35C2	-1.11144	0.095	0.276	0.000758527	1
PHF23	-2.24581	0.027	0.177	0.000758634	1
SASH1	0.662138	0.919	0.773	0.000760501	1
AP001816.1	-1.09134	0.027	0.181	0.000761159	1
REX1BD	-0.731749	0.514	0.633	0.000765963	1
GALNS	-1.10819	0.108	0.292	0.000766719	1
ETFRF1	-1.22878	0.108	0.291	0.000767482	1
C20orf27	-1.73091	0.041	0.2	0.000768153	1
PCNP	-0.456937	0.23	0.484	0.000772113	1
TGFB1	-0.717385	0.243	0.461	0.000775862	1
ZYX	-1.43789	0.054	0.222	0.000776486	1
MAP1LC3A	-1.19093	0.108	0.294	0.000778627	1
CDC14B	1.06424	0.541	0.459	0.00078082	1
ZBTB26	1.59102	0.149	0.057	0.000783226	1
PAPOLA	-0.579776	0.27	0.508	0.000783944	1
ZDHHC4	-1.23273	0.095	0.275	0.000785549	1
CACYBP	-0.995092	0.122	0.312	0.000785918	1
DYNLT1	-0.590673	0.757	0.766	0.000786212	1
NUDT16L1	-1.61236	0.054	0.218	0.000789211	1
COL14A1	0.403488	1	0.995	0.000789667	1
PTBP1	-0.992714	0.108	0.296	0.0007899	1
TIMM50	-1.99595	0.041	0.196	0.000791877	1
POLE3	-2.02957	0.041	0.195	0.000795104	1
TRIAP1	-1.02423	0.095	0.271	0.000796827	1
[truncated: 5,555 more rows]
